# Supplementary material for: Integrative molecular characterization of pediatric spinal ependymoma: the UK Children’s Cancer and Leukaemia Group study
Source: Neurooncol Adv. 2021 Mar 8;3(1):vdab043. doi: 10.1093/noajnl/vdab043 (PMC8134525; doi:10.1093/noajnl/vdab043)
Supplement: vdab043_suppl_Supplementary_Tables [file vdab043_suppl_supplementary_tables.xlsx]

## Sheet: 1 Clinical Details
Supplementary Table S1: Clinical Details and Subgroup Assignment of Samples
Sample ID	Gender	Age	Grade	Histology	Surgery	OS_Yrs	Status	Methylation Subgroup	MNP2.0 Classification	MGMT	MGMT beta	MYCN amplification
EPN1001	M	6.91667	II	Ependymoma	Partial	10.1667	Alive	1	myxopapillary	unmethylated	0.09076	No
EPN1002	F	8.91667	I	Myxopapillary ependymoma	Complete	1.08333	Alive	1	myxopapillary	unmethylated	0.01333	No
EPN1004	M	11	I	Myxopapillary ependymoma	Complete	0.916667	Alive	1	myxopapillary	unmethylated	0.02138	No
EPN1005	F	11.5833	II	Ependymoma	Partial	1.58333	Alive	2	No class	unmethylated	0.06775	No
EPN1006	M	13.1667	II	Ependymoma	Complete	2.25	Alive	2	spinal	unmethylated	0.02045	No
EPN1007	M	14.3333	II	Ependymoma	Complete	1.33333	Alive	1	myxopapillary	unmethylated	0.01158	No
EPN1008	M	15.5	II	Ependymoma	Complete	10.25	Alive	1	myxopapillary	unmethylated	0.00267	No
EPN1010	M	15.6667	I	Myxopapillary ependymoma		2	Alive	1	myxopapillary	unmethylated	0.25117	No
EPN1011	F	7.25	III	Anaplastic Ependymoma	Partial	2.25	Alive	2	spinal	unmethylated	0.02128	No
EPN1012	M	4.3	II	Ependymoma	Complete	5.33333	Dead	2	HG_NMN1	unmethylated	0.01967	No
EPN1013	F	5.91667	II	Ependymoma	Complete	5.25	Dead	1	myxopapillary	unmethylated	0.01002	No
EPN1014	M	13.5	II	Ependymoma	Complete	3.83333	Alive	2	control tissue inflammatory tumor microenvironment	unmethylated	0.00655	No
EPN1015	M	9.91667	II	Ependymoma	Complete		Alive	2	spinal	unmethylated	0.02316	No
EPN1016	M	8.16667	II	Ependymoma	Partial	0.916667	Alive	2	spinal	unmethylated	0.01178	No
EPN1017	M	14.5833	II	Ependymoma	Partial	10.25	Alive	2	Plexus Tumor	methylated	0.52916	Yes
EPN1018	F	11.4167	III	Anaplastic Ependymoma	Complete	15.0833	Alive	1	myxopapillary	unmethylated	0.02192	No
EPN1019	F	9.83333	II	Ependymoma	Complete		Alive	2	spinal	unmethylated	0.01012	No
EPN1020	F	16.8333	I	Myxopapillary ependymoma	Complete	22.25	Alive	1	myxopapillary	unmethylated	0.1671	No
EPN1022	M	13.75	I	Myxopapillary ependymoma	Complete		Alive	1	myxopapillary	unmethylated	0.02403	No
EPN1023	F	11.3333	I	Myxopapillary ependymoma	Complete		Alive	1	myxopapillary	unmethylated	0.17723	No
EPN1024	F	13.5	II	Ependymoma	Complete		Alive	1	myxopapillary	unmethylated	0.21358	No
EPN1025	F		II	Ependymoma				1	myxopapillary	unmethylated	0.0005	No
EPN1026	M	10.25	I	Myxopapillary ependymoma	Partial	10.1667	Alive	1	myxopapillary	unmethylated	0.07135	No
EPN1027	M	13	I	Myxopapillary ependymoma	Partial	8.41667	Alive	1	myxopapillary	unmethylated	0.18358	No
EPN1028	M	15.3333	I	Myxopapillary ependymoma	Partial	3.58333	Alive	1	myxopapillary	unmethylated	0.02314	No
EPN1029	M	13.5	I	Myxopapillary ependymoma	Complete	2.5	Alive	1	myxopapillary	unmethylated	0.07467	No
EPN1030	M	16	I	Myxopapillary ependymoma	Complete	2.91667	Alive	1	myxopapillary	unmethylated	0.00976	No

## Sheet: 2 GISTIC Amplifications
Supplementary Table S2: Statistically Significant Somatic Focal Amplifications by GISTIC2
cytoband	17q21.32
q value	7.1373e-07
residual q value	7.1373e-07
wide peak boundaries	chr17:46350001-46784999
genes in wide peak	hsa-mir-196a-1
	hsa-mir-10a
	HOXB1
	HOXB2
	HOXB3
	HOXB4
	HOXB5
	HOXB6
	HOXB7
	HOXB8
	HOXB9
	SKAP1
	LOC404266
	MIR10A
	MIR196A1

## Sheet: 3 GISTIC Deletions
Supplementary Table S3: Statistically Significant Somatic Focal Deletions by GISTIC2
cytoband	12q12	10q26.3	1p36.32	8p11.1	10p15.3	11p15.5
q value	5.5083e-11	0.000891	0.000891	0.056806	0.056806	0.056806
residual q value	5.5083e-11	0.000891	0.000891	0.056806	0.056806	0.056806
wide peak boundaries	chr12:33875001-39689814	chr10:131755007-135344032	chr1:1-6524999	chr8:43040002-47760249	chr10:1075001-1624999	chr11:1-3654974
genes in wide peak	ALG10	hsa-mir-202	hsa-mir-4252	POTEA	IDI1	hsa-mir-483
	ALG10B	hsa-mir-378c	hsa-mir-551a		WDR37	hsa-mir-675
	CPNE8	ADAM8	hsa-mir-4251		LINC00200	hsa-mir-4298
		BNIP3	hsa-mir-429		ADARB2-AS1	hsa-mir-210
		ECHS1	hsa-mir-1302-2			AP2A2
		INPP5A	CDK11B			ASCL2
		UTF1	DFFB			CARS
		GLRX3	DVL1			CD81
		DPYSL4	MEGF6			CD151
		TUBGCP2	GABRD			CDKN1C
		VENTX	GNB1			CTSD
		CALY	PEX10			DRD4
		TTC40	PRKCZ			DUSP8
		PPP2R2D	RPL22			HRAS
		LRRC27	SCNN1D			IGF2
		GPR123	SKI			INS
		NKX6-2	TP73			IRF7
		KNDC1	TNFRSF4			KCNQ1
		MTG1	MMP23B			LSP1
		PRAP1	MMP23A			MUC2
		ZNF511	KCNAB2			MUC6
		CTAGE7P	TNFRSF14			NAP1L4
		C10orf91	TNFRSF18			SLC22A18
		PWWP2B	ISG15			SLC22A18AS
		PAOX	PLCH2			POLR2L
		TCERG1L	CEP104			PSMD13
		C10orf125	SLC35E2			RNH1
		JAKMIP3	RER1			MRPL23
		STK32C	ACOT7			RPLP2
		LOC387723	ICMT			SCT
		FLJ46300	CHD5			TALDO1
		LOC399829	NOC2L			TH
		SPRN	OR4F3			TSPAN4
		MIR202	ARHGEF16			TNNI2
		LOC619207	SSU72			TNNT3
		MIR378C	WRAP73			PHLDA2
		MIR3944	SDF4			ZNF195
			MXRA8			RASSF7
			HES2			IFITM1
			CPSF3L			BRSK2
			C1orf159			TSPAN32
			AURKAIP1			TSSC4
			MRPL20			IFITM3
			ATAD3A			DEAF1
			PANK4			IFITM2
			AJAP1			OR7E12P
			TP73-AS1			KCNQ1OT1
			LRRC47			PKP3
			HES4			SIRT3
			PRDM16			C11orf21
			VWA1			TRPM5
			NADK			IGF2-AS1
			MMEL1			BET1L
			OR4F5			CEND1
			LINC00115			CDHR5
			MORN1			TOLLIP
			GLTPD1			PIDD
			OR4F16			KCNQ1DN
			CCNL2			PNPLA2
			ESPN			PHRF1
			TAS1R3			SIGIRR
			ATAD3B			RIC8A
			PLEKHN1			EPS8L2
			C1orf170			CHID1
			KIAA1751			SLC25A22
			LOC115110			ATHL1
			ACAP3			PTDSS2
			UBE2J2			MOB2
			PUSL1			SYT8
			B3GALT6			ODF3
			TPRG1L			OSBPL5
			FAM213B			LRRC56
			ACTRT2			MRGPRE
			MIB2			LOC143666
			SAMD11			SCGB1C1
			LOC148413			NLRP6
			CCDC27			NS3BP
			CALML6			LOC255512
			C1orf86			C11orf35
			ATAD3C			H19
			LOC254099			EFCAB4A
			TTLL10			TMEM80
			NPHP4			C11orf36
			FAM41C			ANO9
			LOC284661			LOC338651
			C1orf174			B4GALNT4
			KLHL17			PDDC1
			TMEM240			MRGPRG
			TMEM52			KRTAP5-1
			AGRN			KRTAP5-3
			GPR153			KRTAP5-4
			FAM132A			IFITM5
			HES5			FAM99A
			LOC388588			IFITM10
			RNF207			MIR210
			HES3			KRTAP5-5
			RNF223			KRTAP5-2
			MIR200A			KRTAP5-6
			MIR200B			MIR483
			FLJ42875			SNORA52
			ANKRD65			LOC650368
			MIR429			LOC653486
			FAM138F			SNORA54
			LOC643837			INS-IGF2
			TMEM88B			MUC5B
			C1orf233			MIR675
			FAM138A			FAM99B
			WASH7P			LOC100133161
			MIR551A			MRPL23-AS1
			CDK11A			MIR4298
			SLC35E2B			MIR210HG
			LOC728716			MIR4686
			LOC729737
			OR4F29
			LOC100129534
			LOC100130417
			LOC100132062
			LOC100132287
			LOC100133331
			LOC100133445
			LOC100133612
			DDX11L1
			TTC34
			LOC100288069
			MIR4251
			MIR4252
			MIR4689
			MIR4417

## Sheet: 4 GSEA SP-MPE
Supplementary Table S4: Pathways Enriched in SP-MPE subgroup by GSEA
NAME	SIZE	ES	NES	NOM p-val	FDR q-val	FWER p-val	RANK AT MAX
GO_CELLULAR_RESPIRATION	135	0.677644	2.29815	0	0	0	4431
GO_OXIDATIVE_PHOSPHORYLATION	77	0.712604	2.28596	0	0	0	4862
GO_MITOCHONDRIAL_RESPIRATORY_CHAIN_COMPLEX_ASSEMBLY	62	0.718365	2.24807	0	0	0	4436
GO_ELECTRON_TRANSPORT_CHAIN	90	0.685908	2.23231	0	0	0	4862
GO_MITOCHONDRIAL_RESPIRATORY_CHAIN_COMPLEX_I_BIOGENESIS	50	0.736299	2.18921	0	0	0	4083
KEGG_VALINE_LEUCINE_AND_ISOLEUCINE_DEGRADATION	43	0.735593	2.16152	0	0	0	4492
GO_AEROBIC_RESPIRATION	50	0.72444	2.12465	0	0.000114466	0.001	3586
GO_MITOCHONDRIAL_TRANSLATION	102	0.642142	2.11622	0	0.000103019	0.001	7130
GO_TRANSLATIONAL_TERMINATION	89	0.643524	2.09028	0	0.000285129	0.003	4839
GO_CELLULAR_ALDEHYDE_METABOLIC_PROCESS	79	0.652489	2.08525	0	0.000261369	0.003	2892
KEGG_OXIDATIVE_PHOSPHORYLATION	100	0.626037	2.08457	0	0.000241263	0.003	4431
GO_NUCLEOSIDE_TRIPHOSPHATE_METABOLIC_PROCESS	197	0.589507	2.07095	0	0.00022403	0.003	5446
GO_TRANSLATIONAL_ELONGATION	106	0.618734	2.06546	0	0.000280482	0.004	4839
GO_BRANCHED_CHAIN_AMINO_ACID_METABOLIC_PROCESS	23	0.794372	2.05766	0	0.000262951	0.004	3543
KEGG_CITRATE_CYCLE_TCA_CYCLE	30	0.738547	2.04231	0	0.000370426	0.006	3586
KEGG_PROPANOATE_METABOLISM	32	0.735305	2.03723	0	0.000349847	0.006	4252
GO_CELLULAR_PROTEIN_COMPLEX_DISASSEMBLY	118	0.605494	2.02093	0	0.000552507	0.01	4472
KEGG_PYRUVATE_METABOLISM	39	0.708417	2.01557	0	0.000577024	0.011	4095
GO_REGULATION_OF_SULFUR_METABOLIC_PROCESS	19	0.798749	2.01301	0	0.00059884	0.012	3422
GO_TRICARBOXYLIC_ACID_METABOLIC_PROCESS	37	0.710067	2.00294	0	0.000714009	0.015	3586
GO_GLYCOSIDE_METABOLIC_PROCESS	16	0.827896	1.97411	0	0.00168588	0.037	782
GO_QUINONE_METABOLIC_PROCESS	27	0.730926	1.96697	0	0.0018879	0.044	4045
GO_IRE1_MEDIATED_UNFOLDED_PROTEIN_RESPONSE	52	0.646547	1.95467	0	0.00221727	0.054	5560
GO_GLYCOSYL_COMPOUND_CATABOLIC_PROCESS	40	0.677726	1.94405	0	0.00291174	0.071	3336
GO_INTERFERON_GAMMA_PRODUCTION	15	0.816552	1.93831	0	0.00310775	0.078	2165
GO_MACROMOLECULAR_COMPLEX_DISASSEMBLY	176	0.5565	1.93398	0	0.00325379	0.085	7696
GO_RESPONSE_TO_TOPOLOGICALLY_INCORRECT_PROTEIN	153	0.562176	1.93002	0	0.00346015	0.092	5856
KEGG_BUTANOATE_METABOLISM	34	0.695068	1.92941	0	0.00341657	0.094	4095
KEGG_LYSOSOME	119	0.568528	1.92878	0	0.00334257	0.095	5950
GO_MITOCHONDRIAL_TRANSMEMBRANE_TRANSPORT	35	0.67871	1.91381	0	0.00466949	0.134	5773
GO_PROTEIN_TARGETING_TO_MITOCHONDRION	45	0.64436	1.90757	0	0.00487145	0.143	5665
GO_CELLULAR_RESPONSE_TO_TOPOLOGICALLY_INCORRECT_PROTEIN	113	0.569982	1.90377	0	0.00497052	0.151	5856
GO_NUCLEAR_EXPORT	138	0.55373	1.90169	0	0.00503566	0.158	7762
KEGG_BETA_ALANINE_METABOLISM	22	0.730744	1.9	0	0.00501343	0.162	3650
GO_TERMINATION_OF_RNA_POLYMERASE_II_TRANSCRIPTION	60	0.61359	1.89024	0	0.00584774	0.188	6697
GO_COFACTOR_BIOSYNTHETIC_PROCESS	151	0.550401	1.88744	0	0.00594023	0.197	4740
GO_RIBONUCLEOPROTEIN_COMPLEX_SUBUNIT_ORGANIZATION	179	0.540483	1.88562	0	0.00587054	0.199	6414
GO_PROTEIN_POLYMERIZATION	62	0.604035	1.8849	0	0.00585592	0.202	5756
GO_REGULATION_OF_VIRAL_GENOME_REPLICATION	71	0.601932	1.8828	0	0.00594125	0.21	5053
GO_CELLULAR_RESPONSE_TO_FATTY_ACID	51	0.626559	1.87912	0	0.00633981	0.226	3874
GO_PEPTIDYL_PROLINE_MODIFICATION	50	0.624699	1.87337	0	0.00679284	0.243	5343
GO_AUTOPHAGOSOME_ORGANIZATION	40	0.641274	1.87193	0	0.00678176	0.246	4460
GO_RIBONUCLEOSIDE_CATABOLIC_PROCESS	24	0.70801	1.86478	0	0.00784486	0.281	1878
GO_RIBONUCLEOSIDE_DIPHOSPHATE_METABOLIC_PROCESS	62	0.595956	1.85609	0	0.00895063	0.324	5632
GO_CHAPERONE_MEDIATED_PROTEIN_FOLDING	45	0.634283	1.85532	0	0.00891698	0.328	5343
BIOCARTA_ARAP_PATHWAY	17	0.763872	1.85428	0	0.00894938	0.335	3994
GO_RIBONUCLEOPROTEIN_COMPLEX_LOCALIZATION	111	0.553747	1.848	0	0.00996482	0.374	8187
GO_DNA_GEOMETRIC_CHANGE	77	0.573117	1.84777	0	0.00983054	0.377	8384
GO_COENZYME_BIOSYNTHETIC_PROCESS	115	0.548138	1.84189	0	0.0106296	0.406	4740
GO_OXIDOREDUCTION_COENZYME_METABOLIC_PROCESS	98	0.569269	1.84121	0	0.0105877	0.409	3888
GO_INNER_MITOCHONDRIAL_MEMBRANE_ORGANIZATION	16	0.764052	1.84065	0.001443	0.0104692	0.412	2832
GO_MESODERMAL_CELL_DIFFERENTIATION	26	0.695707	1.84034	0	0.010355	0.415	2543
GO_GLYCERALDEHYDE_3_PHOSPHATE_METABOLIC_PROCESS	16	0.767932	1.83286	0	0.0117253	0.462	2892
GO_CELLULAR_KETONE_METABOLIC_PROCESS	63	0.596351	1.83236	0	0.0116118	0.463	4045
GO_RNA_3_END_PROCESSING	93	0.561051	1.8309	0	0.0117188	0.472	6203
GO_RNA_MODIFICATION	103	0.555971	1.83016	0	0.0116269	0.474	6901
GO_RETROGRADE_VESICLE_MEDIATED_TRANSPORT_GOLGI_TO_ER	74	0.571822	1.82948	0	0.0115208	0.479	8946
GO_PROTEIN_LOCALIZATION_TO_MITOCHONDRION	62	0.590306	1.82823	0	0.0115733	0.484	6369
GO_DICARBOXYLIC_ACID_METABOLIC_PROCESS	99	0.552978	1.82774	0	0.0114542	0.486	5052
GO_VESICLE_TARGETING	75	0.574136	1.82759	0	0.0113218	0.487	6954
KEGG_GLYCOLYSIS_GLUCONEOGENESIS	61	0.586941	1.82546	0.00121212	0.0116863	0.504	5304
GO_SNRNA_METABOLIC_PROCESS	74	0.576275	1.82362	0	0.0119086	0.517	6780
GO_MRNA_3_END_PROCESSING	70	0.581762	1.82362	0	0.0117281	0.517	6422
GO_POSITIVE_REGULATION_OF_TRANSCRIPTION_FROM_RNA_POLYMERASE_II_PROMOTER_INVOLVED_IN_CELLULAR_RESPONSE_TO_CHEMICAL_STIMULUS	26	0.671993	1.82182	0	0.0120079	0.533	3881
GO_RNA_CAPPING	33	0.650139	1.81925	0.0013089	0.0123874	0.548	4375
KEGG_TRYPTOPHAN_METABOLISM	38	0.629401	1.81403	0	0.0134236	0.584	4095
GO_REGULATION_OF_CELLULAR_RESPONSE_TO_HEAT	71	0.57585	1.80851	0	0.0144597	0.611	7560
KEGG_RNA_DEGRADATION	54	0.588024	1.80786	0	0.0143744	0.613	6119
GO_REGULATION_OF_PROTEASOMAL_PROTEIN_CATABOLIC_PROCESS	173	0.522619	1.80694	0	0.0144518	0.623	6779
GO_THIOESTER_METABOLIC_PROCESS	78	0.559761	1.8037	0	0.0149716	0.641	4477
GO_NEGATIVE_REGULATION_OF_VIRAL_PROCESS	85	0.555501	1.80227	0	0.0151096	0.646	5053
GO_DNA_TEMPLATED_TRANSCRIPTION_TERMINATION	95	0.547777	1.80018	0	0.0154676	0.657	6427
GO_REGULATION_OF_SYMBIOSIS_ENCOMPASSING_MUTUALISM_THROUGH_PARASITISM	191	0.516077	1.79907	0	0.0155814	0.664	5326
GO_CELLULAR_RESPONSE_TO_PROSTAGLANDIN_STIMULUS	24	0.685256	1.79629	0	0.0161692	0.688	280
GO_2_OXOGLUTARATE_METABOLIC_PROCESS	19	0.731893	1.79593	0	0.0160694	0.692	5052
GO_CELLULAR_RESPONSE_TO_AMINO_ACID_STARVATION	24	0.675652	1.79372	0	0.0164098	0.704	7127
GO_ACETYL_COA_METABOLIC_PROCESS	24	0.674078	1.79312	0	0.0163227	0.71	3631
GO_SECONDARY_METABOLIC_PROCESS	45	0.606958	1.79174	0	0.0164575	0.712	1726
GO_SPLICEOSOMAL_SNRNP_ASSEMBLY	36	0.626241	1.79122	0	0.0164744	0.718	4875
GO_PLATELET_DERIVED_GROWTH_FACTOR_RECEPTOR_SIGNALING_PATHWAY	34	0.63862	1.78955	0	0.0168459	0.733	2952
GO_GLUCOSE_6_PHOSPHATE_METABOLIC_PROCESS	21	0.690159	1.78773	0	0.0171327	0.743	2892
GO_GLUCOSE_METABOLIC_PROCESS	116	0.539116	1.78768	0	0.0169312	0.743	2194
GO_ASPARTATE_FAMILY_AMINO_ACID_CATABOLIC_PROCESS	16	0.739238	1.78747	0.00434153	0.0167713	0.743	1348
GO_NEGATIVE_REGULATION_OF_PROTEIN_MODIFICATION_BY_SMALL_PROTEIN_CONJUGATION_OR_REMOVAL	134	0.532863	1.78557	0	0.0171817	0.757	7811
GO_NEGATIVE_REGULATION_OF_ERK1_AND_ERK2_CASCADE	50	0.592987	1.784	0.00125628	0.0175462	0.767	3004
GO_NEGATIVE_REGULATION_OF_VIRAL_GENOME_REPLICATION	47	0.595283	1.78321	0	0.017573	0.77	5053
GO_NUCLEOSIDE_DIPHOSPHATE_METABOLIC_PROCESS	79	0.554156	1.78178	0	0.0177044	0.778	5632
KEGG_GLUTATHIONE_METABOLISM	49	0.598868	1.78102	0.00372208	0.017925	0.788	6194
KEGG_INOSITOL_PHOSPHATE_METABOLISM	54	0.578436	1.78097	0.00121803	0.0177415	0.788	3815
GO_CELLULAR_RESPONSE_TO_VASCULAR_ENDOTHELIAL_GROWTH_FACTOR_STIMULUS	30	0.651795	1.78056	0	0.0176637	0.79	3583
GO_MONOSACCHARIDE_BIOSYNTHETIC_PROCESS	54	0.591945	1.7793	0.00122699	0.0178099	0.798	4960
GO_MICROTUBULE_POLYMERIZATION	26	0.654796	1.77878	0.00408719	0.0177219	0.799	7116
KEGG_ARGININE_AND_PROLINE_METABOLISM	51	0.589617	1.77862	0	0.0175701	0.799	2710
GO_REGULATION_OF_LIGASE_ACTIVITY	127	0.526711	1.77771	0	0.0177031	0.806	8946
KEGG_SPLICEOSOME	123	0.526034	1.77607	0	0.017844	0.808	9872
GO_NUCLEAR_TRANSCRIBED_MRNA_CATABOLIC_PROCESS_DEADENYLATION_DEPENDENT_DECAY	53	0.57828	1.77481	0	0.0180993	0.817	7789
GO_TRANSCRIPTION_ELONGATION_FROM_RNA_POLYMERASE_II_PROMOTER	70	0.561786	1.77414	0	0.018108	0.819	6500
BIOCARTA_RHO_PATHWAY	31	0.642328	1.77131	0	0.0187789	0.834	5415
GO_PYRIMIDINE_RIBONUCLEOSIDE_METABOLIC_PROCESS	29	0.648921	1.77036	0.00129199	0.0188414	0.838	2257
GO_THIOESTER_BIOSYNTHETIC_PROCESS	50	0.5896	1.76969	0	0.018882	0.84	4477
GO_HEXOSE_METABOLIC_PROCESS	151	0.515567	1.76905	0	0.0189225	0.844	2298
GO_GLYOXYLATE_METABOLIC_PROCESS	28	0.65881	1.76854	0.00133333	0.0188117	0.845	4008
GO_MITOCHONDRIAL_TRANSPORT	142	0.516446	1.76701	0	0.0190191	0.847	6162
KEGG_PENTOSE_PHOSPHATE_PATHWAY	26	0.652496	1.76551	0.00271739	0.0193021	0.851	2892
GO_PROTEIN_MODIFICATION_BY_SMALL_PROTEIN_REMOVAL	114	0.52844	1.76459	0	0.0193562	0.856	7798
GO_TRNA_METABOLIC_PROCESS	161	0.511106	1.76336	0	0.0195348	0.861	7008
GO_OTIC_VESICLE_DEVELOPMENT	15	0.744409	1.76047	0	0.0201767	0.869	1886
GO_CELLULAR_RESPONSE_TO_REACTIVE_OXYGEN_SPECIES	101	0.531712	1.75933	0	0.0204478	0.874	6270
GO_ADP_METABOLIC_PROCESS	45	0.596038	1.75835	0	0.0206122	0.879	5590
GO_SINGLE_ORGANISM_MEMBRANE_BUDDING	70	0.55735	1.75828	0	0.0204393	0.879	7342
GO_RESPONSE_TO_EPIDERMAL_GROWTH_FACTOR	28	0.647035	1.75753	0.00134771	0.0204904	0.882	4460
GO_PURINE_NUCLEOSIDE_BIOSYNTHETIC_PROCESS	62	0.565036	1.75485	0	0.0211425	0.889	5458
GO_ACTIN_FILAMENT_POLYMERIZATION	21	0.683197	1.75382	0.00418994	0.0212672	0.891	755
GO_MONOSACCHARIDE_METABOLIC_PROCESS	186	0.499376	1.74925	0	0.0226709	0.908	2298
GO_MICROTUBULE_POLYMERIZATION_OR_DEPOLYMERIZATION	39	0.606508	1.74827	0.0012837	0.0228605	0.912	7116
GO_TRANSLATIONAL_INITIATION	141	0.509969	1.74781	0	0.0228096	0.916	8833
GO_REGULATION_OF_PROTEASOMAL_UBIQUITIN_DEPENDENT_PROTEIN_CATABOLIC_PROCESS	141	0.512693	1.74705	0	0.0229167	0.919	6779
GO_LYSOSOMAL_TRANSPORT	65	0.55958	1.74463	0	0.0234723	0.925	5017
GO_ORGANIC_ACID_CATABOLIC_PROCESS	197	0.498538	1.74344	0	0.0237268	0.928	3863
GO_NEGATIVE_REGULATION_OF_MAPK_CASCADE	142	0.510969	1.74024	0	0.0245574	0.937	6047
GO_RNA_LOCALIZATION	171	0.497488	1.73905	0	0.0248675	0.943	8235
GO_COENZYME_A_METABOLIC_PROCESS	17	0.709867	1.73884	0.00144718	0.0247607	0.943	3631
GO_RESPONSE_TO_CADMIUM_ION	40	0.601833	1.73805	0	0.0249054	0.944	5697
GO_CELLULAR_RESPONSE_TO_OXIDATIVE_STRESS	179	0.497547	1.73741	0	0.0249573	0.945	6270
GO_NEGATIVE_REGULATION_OF_TOLL_LIKE_RECEPTOR_SIGNALING_PATHWAY	25	0.646944	1.73715	0.00265252	0.0248688	0.946	2130
GO_MONOCARBOXYLIC_ACID_CATABOLIC_PROCESS	94	0.528781	1.73283	0	0.0265705	0.958	4650
GO_FATTY_ACID_CATABOLIC_PROCESS	72	0.550935	1.73283	0	0.0263661	0.958	5797
GO_INACTIVATION_OF_MAPK_ACTIVITY	26	0.648803	1.73255	0	0.026285	0.959	5837
GO_FATTY_ACID_BETA_OXIDATION	50	0.574885	1.73113	0	0.0264995	0.961	5797
GO_FATTY_ACID_BETA_OXIDATION_USING_ACYL_COA_DEHYDROGENASE	18	0.70436	1.72842	0.00141844	0.0274123	0.966	5348
GO_MEMBRANE_BUDDING	108	0.525628	1.72719	0	0.0275911	0.968	7564
GO_VESICLE_COATING	72	0.546117	1.72662	0	0.0276584	0.968	7232
GO_COPPER_ION_TRANSPORT	19	0.698294	1.72297	0	0.0288201	0.969	5343
GO_ATP_GENERATION_FROM_ADP	37	0.590186	1.72192	0	0.0290543	0.97	5263
GO_GLYCOSYL_COMPOUND_BIOSYNTHETIC_PROCESS	89	0.529541	1.72059	0.00114155	0.0294364	0.971	5458
GO_REGULATION_OF_MITOPHAGY	40	0.599214	1.71866	0.00524246	0.0301376	0.973	6715
GO_ER_TO_GOLGI_VESICLE_MEDIATED_TRANSPORT	157	0.50139	1.7179	0	0.030259	0.974	6954
GO_TRANSCRIPTION_COUPLED_NUCLEOTIDE_EXCISION_REPAIR	72	0.538334	1.71784	0	0.0300667	0.974	8226
GO_BILE_ACID_AND_BILE_SALT_TRANSPORT	28	0.641877	1.71688	0.00403769	0.0303936	0.976	4009
GO_NUCLEOTIDE_EXCISION_REPAIR	110	0.519775	1.71662	0	0.0302398	0.976	8454
GO_REGULATION_OF_OXIDATIVE_STRESS_INDUCED_INTRINSIC_APOPTOTIC_SIGNALING_PATHWAY	27	0.633966	1.71494	0.00269179	0.0307669	0.976	5152
GO_MITOCHONDRION_MORPHOGENESIS	19	0.678652	1.71482	0.00139082	0.0306053	0.976	2735
GO_NEGATIVE_REGULATION_OF_CYSTEINE_TYPE_ENDOPEPTIDASE_ACTIVITY	85	0.530903	1.71406	0	0.0307551	0.977	5035
GO_NUCLEOBASE_CONTAINING_COMPOUND_TRANSPORT	185	0.490962	1.71304	0	0.031031	0.979	8235
GO_PYRUVATE_METABOLIC_PROCESS	62	0.555272	1.71197	0.00118203	0.0313456	0.979	5263
KEGG_OTHER_GLYCAN_DEGRADATION	16	0.705597	1.71105	0	0.0315437	0.979	4778
GO_POSITIVE_REGULATION_OF_AUTOPHAGY	75	0.544302	1.71069	0	0.0314801	0.981	7149
GO_NUCLEAR_TRANSCRIBED_MRNA_CATABOLIC_PROCESS_EXONUCLEOLYTIC	30	0.634838	1.70985	0.00272851	0.0315974	0.982	6017
KEGG_GLYCOSYLPHOSPHATIDYLINOSITOL_GPI_ANCHOR_BIOSYNTHESIS	24	0.652957	1.70877	0.00544218	0.0318656	0.984	5612
GO_RESPONSE_TO_REACTIVE_OXYGEN_SPECIES	186	0.492743	1.70733	0	0.032212	0.986	3312
GO_POSITIVE_REGULATION_OF_VIRAL_PROCESS	84	0.531463	1.70674	0	0.0322823	0.987	5326
GO_CELLULAR_RESPONSE_TO_IONIZING_RADIATION	50	0.558202	1.70642	0	0.0322504	0.988	4451
GO_NEGATIVE_REGULATION_OF_OXIDATIVE_STRESS_INDUCED_INTRINSIC_APOPTOTIC_SIGNALING_PATHWAY	19	0.67757	1.70482	0.00286123	0.032904	0.991	2743
GO_RIBONUCLEOSIDE_TRIPHOSPHATE_BIOSYNTHETIC_PROCESS	25	0.644854	1.70458	0.00136612	0.0328144	0.991	3127
GO_POLYOL_METABOLIC_PROCESS	94	0.5224	1.70457	0	0.0326134	0.991	3815
GO_INOSITOL_PHOSPHATE_METABOLIC_PROCESS	56	0.555524	1.7042	0	0.0325465	0.992	3815
GO_CELLULAR_AMINO_ACID_CATABOLIC_PROCESS	106	0.511417	1.70402	0	0.0324218	0.992	2568
GO_CELLULAR_RESPONSE_TO_EPIDERMAL_GROWTH_FACTOR_STIMULUS	23	0.656586	1.70368	0.00136054	0.0323769	0.992	4460
KEGG_TERPENOID_BACKBONE_BIOSYNTHESIS	15	0.71472	1.70278	0.00292398	0.0326427	0.994	4107
GO_MICROTUBULE_ORGANIZING_CENTER_ORGANIZATION	78	0.530733	1.70246	0	0.0326353	0.994	6181
GO_ALPHA_AMINO_ACID_CATABOLIC_PROCESS	89	0.522513	1.70145	0	0.0329981	0.994	2568
GO_AORTA_MORPHOGENESIS	22	0.65688	1.70098	0.00277393	0.033014	0.994	2172
GO_CYTOSOLIC_TRANSPORT	197	0.478636	1.69888	0	0.0338318	0.995	5794
GO_POSITIVE_REGULATION_OF_TYPE_I_INTERFERON_PRODUCTION	68	0.537134	1.69877	0.00238663	0.0336985	0.995	8437
GO_RIBOSOMAL_LARGE_SUBUNIT_BIOGENESIS	46	0.567853	1.69811	0.00125	0.0338664	0.995	5569
KEGG_STARCH_AND_SUCROSE_METABOLISM	43	0.581735	1.69701	0	0.0342188	0.995	3388
GO_RESPONSE_TO_GROWTH_HORMONE	30	0.614553	1.69624	0.00131926	0.0344121	0.995	4858
KEGG_UBIQUITIN_MEDIATED_PROTEOLYSIS	130	0.498213	1.69522	0	0.034733	0.995	6419
GO_MULTI_ORGANISM_METABOLIC_PROCESS	134	0.494405	1.69499	0.0010989	0.034647	0.995	8724
GO_TRANSITION_METAL_ION_TRANSPORT	104	0.511809	1.69361	0.00115207	0.0351927	0.996	6056
GO_REGULATION_OF_TRANSLATIONAL_INITIATION	77	0.532997	1.69344	0	0.0351052	0.996	8036
GO_RESPONSE_TO_COLD	41	0.586481	1.6933	0	0.0349465	0.996	4490
GO_NEGATIVE_REGULATION_OF_CELLULAR_PROTEIN_CATABOLIC_PROCESS	60	0.544226	1.69312	0.00122399	0.0348374	0.996	6712
KEGG_NITROGEN_METABOLISM	23	0.650647	1.69197	0.00402145	0.0352982	0.996	4663
GO_ALDITOL_METABOLIC_PROCESS	19	0.675269	1.69183	0.002849	0.0351762	0.996	2658
GO_SPLICEOSOMAL_COMPLEX_ASSEMBLY	49	0.571726	1.691	0.00123153	0.0353718	0.996	5090
GO_POSITIVE_REGULATION_OF_LIGASE_ACTIVITY	107	0.50794	1.68986	0	0.0358398	0.996	8946
GO_NEGATIVE_REGULATION_OF_MAP_KINASE_ACTIVITY	73	0.528596	1.68971	0	0.0357054	0.996	6047
GO_NEURON_APOPTOTIC_PROCESS	34	0.59612	1.68693	0.00131579	0.036859	0.996	1933
GO_ENDOCARDIAL_CUSHION_DEVELOPMENT	32	0.605281	1.68369	0.00395778	0.0382403	0.997	3121
GO_PYRIMIDINE_NUCLEOSIDE_METABOLIC_PROCESS	44	0.576264	1.68362	0	0.0380725	0.997	4442
GO_POSITIVE_REGULATION_OF_CYTOKINE_PRODUCTION_INVOLVED_IN_IMMUNE_RESPONSE	30	0.612426	1.68289	0.00394737	0.0381956	0.997	2032
GO_CELL_SUBSTRATE_JUNCTION_ASSEMBLY	39	0.57204	1.68181	0.00255428	0.0385871	0.997	6562
GO_MESODERM_MORPHOGENESIS	64	0.543341	1.68124	0	0.0386507	0.997	3324
GO_REGULATION_OF_CELL_PROLIFERATION_INVOLVED_IN_HEART_MORPHOGENESIS	15	0.70513	1.6805	0.00737463	0.0387743	0.998	3121
GO_C21_STEROID_HORMONE_METABOLIC_PROCESS	24	0.643289	1.68025	0.00406504	0.0386693	0.998	286
GO_BLASTOCYST_GROWTH	16	0.695334	1.68013	0.0028777	0.0385428	0.998	4841
GO_REGULATION_OF_RNA_STABILITY	136	0.490805	1.68002	0	0.0383961	0.998	9812
GO_SUBSTRATE_ADHESION_DEPENDENT_CELL_SPREADING	38	0.585191	1.67919	0.00396825	0.0386328	0.998	2543
GO_DNA_DEMETHYLATION	15	0.71037	1.67754	0.002886	0.0392427	0.999	2513
GO_MATURATION_OF_SSU_RRNA	38	0.582285	1.67607	0.00396301	0.0397918	0.999	6753
GO_INTERMEDIATE_FILAMENT_ORGANIZATION	20	0.658224	1.676	0.0027027	0.0396255	0.999	2542
GO_CENTROSOME_CYCLE	44	0.567594	1.67475	0.00253485	0.0401306	0.999	5841
BIOCARTA_P53_PATHWAY	16	0.682266	1.6741	0.00560224	0.0402995	0.999	2789
GO_POSITIVE_REGULATION_OF_PROTEIN_MODIFICATION_BY_SMALL_PROTEIN_CONJUGATION_OR_REMOVAL	187	0.482449	1.67406	0	0.0401012	0.999	8946
BIOCARTA_ECM_PATHWAY	23	0.643625	1.67368	0.00539084	0.0401473	0.999	4869
GO_PYRIMIDINE_NUCLEOSIDE_CATABOLIC_PROCESS	20	0.6696	1.67316	0.00142045	0.0402506	0.999	1878
GO_REGULATION_OF_DNA_TEMPLATED_TRANSCRIPTION_ELONGATION	37	0.584034	1.67259	0.00792602	0.0403474	0.999	6826
GO_CELL_CYCLE_G1_S_PHASE_TRANSITION	107	0.49652	1.66968	0	0.0417988	1	4160
GO_DNA_DEALKYLATION	20	0.655013	1.66943	0.00689655	0.0417686	1	2513
GO_ATP_DEPENDENT_CHROMATIN_REMODELING	69	0.530363	1.6694	0	0.0415794	1	6623
BIOCARTA_NDKDYNAMIN_PATHWAY	17	0.672263	1.66914	0.00565771	0.0415195	1	7443
GO_POSITIVE_REGULATION_OF_PROTEIN_BINDING	73	0.524734	1.66859	0.00242718	0.0416489	1	4653
GO_REGULATION_OF_NITRIC_OXIDE_SYNTHASE_BIOSYNTHETIC_PROCESS	18	0.681157	1.66853	0.00723589	0.0414781	1	3541
GO_NCRNA_TRANSCRIPTION	80	0.52083	1.66831	0	0.0413644	1	6839
GO_DOUBLE_STRAND_BREAK_REPAIR	146	0.491588	1.66757	0	0.0416579	1	5989
GO_GOLGI_TO_VACUOLE_TRANSPORT	24	0.637572	1.66703	0.00544218	0.0417644	1	5337
GO_POSITIVE_REGULATION_OF_CELLULAR_PROTEIN_CATABOLIC_PROCESS	185	0.475956	1.66253	0	0.0443204	1	8946
GO_CARBOHYDRATE_CATABOLIC_PROCESS	108	0.497051	1.66207	0.00223714	0.0443291	1	5284
GO_PIGMENT_METABOLIC_PROCESS	54	0.550527	1.66143	0.0012837	0.044529	1	4251
GO_ERAD_PATHWAY	70	0.52123	1.65942	0	0.045424	1	7038
GO_REGULATION_OF_MICROTUBULE_POLYMERIZATION_OR_DEPOLYMERIZATION	165	0.480486	1.65802	0	0.0460473	1	6902
GO_CENTROSOME_DUPLICATION	31	0.5968	1.65756	0.00128205	0.0461253	1	5841
GO_REGULATION_OF_CENTROSOME_DUPLICATION	31	0.594193	1.65567	0.00514139	0.0469859	1	7070
GO_NEGATIVE_REGULATION_OF_INTRINSIC_APOPTOTIC_SIGNALING_PATHWAY	83	0.5149	1.65551	0	0.0468377	1	3900
GO_TOXIN_TRANSPORT	36	0.582787	1.65367	0.00383142	0.0477171	1	4834
GO_ALCOHOL_BIOSYNTHETIC_PROCESS	108	0.493598	1.6534	0.00111483	0.0476814	1	6550
KEGG_PROTEASOME	43	0.562062	1.65314	0.00261097	0.0476036	1	8936
GO_CARBOHYDRATE_DERIVATIVE_CATABOLIC_PROCESS	169	0.478127	1.65244	0	0.0478094	1	3336
GO_POSITIVE_REGULATION_OF_PROTEASOMAL_PROTEIN_CATABOLIC_PROCESS	95	0.506326	1.65129	0.00115875	0.0483524	1	6059
GO_GPI_ANCHOR_METABOLIC_PROCESS	32	0.600057	1.65119	0.00671141	0.0482161	1	5713
GO_CENTRIOLE_ASSEMBLY	18	0.665216	1.64796	0.00857143	0.0500184	1	5841
GO_RIBOSOMAL_SMALL_SUBUNIT_BIOGENESIS	52	0.544573	1.64552	0.002442	0.0514921	1	6753
GO_RESPONSE_TO_FATTY_ACID	82	0.511117	1.64441	0.00115473	0.0519684	1	4515
KEGG_N_GLYCAN_BIOSYNTHESIS	46	0.55895	1.64346	0.00127226	0.0523333	1	4649
GO_PROTEIN_SUMOYLATION	110	0.485619	1.64339	0.00111982	0.0521458	1	8349
GO_RESPONSE_TO_ISCHEMIA	27	0.602721	1.64247	0.00549451	0.0525663	1	4560
GO_POSITIVE_REGULATION_OF_VIRAL_GENOME_REPLICATION	29	0.594638	1.64196	0.00792602	0.0527429	1	4772
KEGG_FATTY_ACID_METABOLISM	41	0.565574	1.64186	0.00513479	0.0525878	1	6004
GO_SULFUR_COMPOUND_TRANSPORT	32	0.596528	1.6417	0.0038961	0.0524162	1	2275
GO_REGULATION_OF_CELL_CYCLE_CHECKPOINT	26	0.614261	1.64165	0.00665779	0.0522503	1	4189
GO_REGULATION_OF_ESTABLISHMENT_OF_PLANAR_POLARITY	110	0.494364	1.64154	0	0.0520992	1	7373
GO_CELLULAR_CARBOHYDRATE_CATABOLIC_PROCESS	31	0.595878	1.64103	0.00807537	0.0522253	1	3874
GO_INSULIN_RECEPTOR_SIGNALING_PATHWAY	78	0.507936	1.64084	0.00235294	0.0521375	1	5601
GO_CELLULAR_RESPONSE_TO_CADMIUM_ION	15	0.696626	1.64041	0.0117474	0.0522046	1	1046
GO_FORMATION_OF_TRANSLATION_PREINITIATION_COMPLEX	19	0.657491	1.63955	0.00691563	0.0524642	1	5481
GO_ANAPHASE_PROMOTING_COMPLEX_DEPENDENT_CATABOLIC_PROCESS	76	0.518681	1.63951	0.00116009	0.0522674	1	8936
GO_REGULATION_OF_PROTEIN_COMPLEX_DISASSEMBLY	198	0.466185	1.63948	0	0.0520506	1	7656
GO_NADP_METABOLIC_PROCESS	27	0.606801	1.63923	0.00677507	0.0519916	1	2892
GO_NUCLEOTIDE_PHOSPHORYLATION	56	0.542695	1.63893	0.00356295	0.0519936	1	5446
GO_MATURATION_OF_5_8S_RRNA	27	0.607995	1.63879	0.00930851	0.0519182	1	5244
BIOCARTA_PPARA_PATHWAY	57	0.534593	1.63841	0.00369004	0.0518773	1	4870
GO_IMMUNOGLOBULIN_PRODUCTION_INVOLVED_IN_IMMUNOGLOBULIN_MEDIATED_IMMUNE_RESPONSE	22	0.6369	1.63763	0.0107962	0.0521907	1	5434
GO_CELLULAR_RESPONSE_TO_ACID_CHEMICAL	166	0.474651	1.63757	0	0.0520135	1	3874
GO_NEGATIVE_REGULATION_OF_OSTEOBLAST_DIFFERENTIATION	38	0.572045	1.63733	0.00658762	0.0519559	1	3782
GO_CELLULAR_RESPONSE_TO_HYDROGEN_PEROXIDE	60	0.535597	1.6372	0.00125156	0.0518571	1	6128
GO_RECOMBINATIONAL_REPAIR	67	0.521482	1.63678	0	0.0519096	1	6805
GO_REGULATION_OF_TELOMERE_MAINTENANCE	63	0.523138	1.63674	0	0.0517237	1	5738
GO_ANTIGEN_PROCESSING_AND_PRESENTATION_OF_PEPTIDE_OR_POLYSACCHARIDE_ANTIGEN_VIA_MHC_CLASS_II	89	0.503775	1.63602	0.00115875	0.0519469	1	7444
BIOCARTA_HIF_PATHWAY	15	0.703471	1.63585	0.00443787	0.0518081	1	3244
GO_REGULATION_OF_VASCULAR_ENDOTHELIAL_GROWTH_FACTOR_RECEPTOR_SIGNALING_PATHWAY	26	0.607924	1.63441	0.00835655	0.0527481	1	2952
KEGG_ENDOCYTOSIS	175	0.473483	1.63425	0	0.0526856	1	7304
KEGG_SNARE_INTERACTIONS_IN_VESICULAR_TRANSPORT	38	0.574396	1.63419	0.00782269	0.0525003	1	6897
GO_REGULATION_OF_MRNA_3_END_PROCESSING	26	0.613008	1.63123	0.00803213	0.0542796	1	7984
GO_REGULATION_OF_PROTEIN_UBIQUITINATION_INVOLVED_IN_UBIQUITIN_DEPENDENT_PROTEIN_CATABOLIC_PROCESS	102	0.496641	1.63065	0	0.0545281	1	9437
GO_DEMETHYLATION	51	0.545166	1.63064	0.00246305	0.0543257	1	2990
GO_PROTEIN_N_LINKED_GLYCOSYLATION	74	0.514297	1.63061	0	0.0541167	1	4649
GO_REGULATION_OF_RESPONSE_TO_EXTRACELLULAR_STIMULUS	165	0.465238	1.63005	0.0010661	0.0542629	1	7843
GO_VACUOLE_ORGANIZATION	155	0.475388	1.62971	0.00220751	0.054292	1	6379
GO_TRNA_PROCESSING	102	0.493966	1.62768	0.00114416	0.0552181	1	7571
GO_PROTEIN_HYDROXYLATION	15	0.694	1.62537	0.00439239	0.0566142	1	2403
GO_NUCLEOTIDE_EXCISION_REPAIR_DNA_DAMAGE_RECOGNITION	23	0.623473	1.62483	0.00566572	0.0567731	1	5443
GO_REGULATION_OF_UBIQUITIN_PROTEIN_LIGASE_ACTIVITY	17	0.672203	1.62383	0.0127298	0.057183	1	4716
GO_NEGATIVE_REGULATION_OF_LIPID_STORAGE	17	0.661631	1.62301	0.0181311	0.0575463	1	50
BIOCARTA_CARM_ER_PATHWAY	34	0.580289	1.621	0.00915033	0.0587175	1	5382
GO_REGULATION_OF_SMOOTH_MUSCLE_CELL_PROLIFERATION	99	0.490244	1.62099	0.00226501	0.0585148	1	3610
GO_DNA_TEMPLATED_TRANSCRIPTION_ELONGATION	85	0.503848	1.62073	0	0.0585005	1	6216
GO_RESPONSE_TO_PROSTAGLANDIN	33	0.585832	1.62005	0.00385109	0.0587719	1	280
GO_AMINE_CATABOLIC_PROCESS	20	0.645256	1.6194	0.00846262	0.0590415	1	2550
KEGG_FRUCTOSE_AND_MANNOSE_METABOLISM	34	0.571089	1.61901	0.00887199	0.0590865	1	2298
KEGG_ADHERENS_JUNCTION	67	0.515905	1.61649	0.00353774	0.0606782	1	3672
GO_PYRIMIDINE_CONTAINING_COMPOUND_METABOLIC_PROCESS	71	0.512028	1.61649	0.00231214	0.0604576	1	6612
GO_CELLULAR_CARBOHYDRATE_METABOLIC_PROCESS	136	0.474693	1.61564	0	0.0608916	1	5606
GO_POST_TRANSLATIONAL_PROTEIN_MODIFICATION	35	0.573174	1.61532	0.0144357	0.0608873	1	4895
GO_ENDOSOME_TO_LYSOSOME_TRANSPORT	39	0.559205	1.61514	0.0107095	0.0607926	1	5017
KEGG_CELL_CYCLE	124	0.478463	1.61491	0.00110497	0.0607286	1	6269
GO_NUCLEOSIDE_TRIPHOSPHATE_BIOSYNTHETIC_PROCESS	37	0.562224	1.61491	0.0013369	0.0605117	1	2257
GO_MITOCHONDRIAL_ELECTRON_TRANSPORT_CYTOCHROME_C_TO_OXYGEN	16	0.673441	1.61378	0.0142248	0.0611884	1	5139
GO_PYRIMIDINE_CONTAINING_COMPOUND_CATABOLIC_PROCESS	31	0.584015	1.61341	0.00652741	0.0611906	1	6518
GO_PROTEIN_DESTABILIZATION	33	0.56383	1.61298	0.0101266	0.0612743	1	6191
GO_MICROTUBULE_NUCLEATION	18	0.651074	1.61292	0.0137931	0.0610807	1	5756
GO_TETRAPYRROLE_BIOSYNTHETIC_PROCESS	26	0.592077	1.61289	0.00801068	0.0608849	1	7050
GO_FATTY_ACID_TRANSPORT	55	0.524011	1.61064	0.00864197	0.0622733	1	5825
GO_REGULATION_OF_VIRAL_TRANSCRIPTION	56	0.527594	1.6105	0.00123001	0.0621622	1	6559
GO_NUCLEOTIDE_EXCISION_REPAIR_PREINCISION_COMPLEX_ASSEMBLY	29	0.58426	1.60993	0.00670241	0.0623875	1	8199
GO_RESPONSE_TO_IMMOBILIZATION_STRESS	22	0.612885	1.6098	0.00973574	0.0622407	1	2740
GO_POSITIVE_REGULATION_OF_MULTI_ORGANISM_PROCESS	147	0.468858	1.60885	0	0.0627927	1	6305
GO_CELLULAR_RESPONSE_TO_FLUID_SHEAR_STRESS	19	0.63385	1.60741	0.00832178	0.0637739	1	6063
GO_CYTOPLASMIC_MICROTUBULE_ORGANIZATION	39	0.560093	1.6074	0.00645161	0.0635626	1	4067
GO_RNA_METHYLATION	43	0.556172	1.60737	0.0102041	0.0633672	1	6874
GO_CELL_FATE_COMMITMENT_INVOLVED_IN_FORMATION_OF_PRIMARY_GERM_LAYER	28	0.595869	1.60737	0.0118577	0.0631553	1	1261
GO_NEGATIVE_REGULATION_OF_MRNA_METABOLIC_PROCESS	34	0.570256	1.60704	0.00768246	0.0631936	1	6327
GO_DNA_DEPENDENT_DNA_REPLICATION	88	0.499558	1.60622	0	0.0637068	1	6165
GO_GLOBAL_GENOME_NUCLEOTIDE_EXCISION_REPAIR	32	0.577591	1.60559	0.00923483	0.0639903	1	8199
GO_CARBOHYDRATE_BIOSYNTHETIC_PROCESS	120	0.476221	1.60423	0.00110865	0.0647831	1	3366
GO_REGULATION_OF_NFAT_PROTEIN_IMPORT_INTO_NUCLEUS	16	0.67083	1.60374	0.0128571	0.0649212	1	4540
KEGG_PROTEIN_EXPORT	22	0.614606	1.60293	0.0195258	0.0654421	1	8498
BIOCARTA_PITX2_PATHWAY	15	0.684896	1.60258	0.00870827	0.0654688	1	1142
GO_HISTONE_H3_ACETYLATION	41	0.544087	1.60241	0.0101138	0.0653805	1	7036
GO_PURINE_CONTAINING_COMPOUND_BIOSYNTHETIC_PROCESS	110	0.473208	1.60239	0.00224215	0.0651889	1	5458
GO_GOLGI_ORGANIZATION	82	0.502476	1.60165	0.00345224	0.0656027	1	5937
GO_RIBONUCLEOTIDE_CATABOLIC_PROCESS	28	0.583181	1.59966	0.0139276	0.0668967	1	5632
KEGG_LYSINE_DEGRADATION	39	0.564209	1.59937	0.0078637	0.0668766	1	4235
GO_PROTEIN_ACETYLATION	116	0.476916	1.59821	0	0.0676626	1	8206
GO_REGULATION_OF_RELEASE_OF_SEQUESTERED_CALCIUM_ION_INTO_CYTOSOL	72	0.500289	1.59776	0.00486027	0.067811	1	4305
GO_POSITIVE_REGULATION_OF_VIRAL_TRANSCRIPTION	35	0.560587	1.59764	0.00899743	0.0676965	1	6257
GO_POSITIVE_REGULATION_OF_DNA_TEMPLATED_TRANSCRIPTION_ELONGATION	21	0.617325	1.59754	0.0111888	0.0675897	1	6397
BIOCARTA_EPO_PATHWAY	19	0.627537	1.59668	0.019774	0.0680908	1	3237
GO_POSITIVE_REGULATION_OF_PROTEIN_COMPLEX_ASSEMBLY	178	0.455643	1.59615	0	0.0683536	1	5260
GO_FATTY_ACYL_COA_METABOLIC_PROCESS	49	0.529456	1.5954	0.00628141	0.0687513	1	4477
GO_POSITIVE_REGULATION_OF_DNA_TEMPLATED_TRANSCRIPTION_INITIATION	24	0.613215	1.59421	0.021978	0.069347	1	5243
GO_PIGMENT_BIOSYNTHETIC_PROCESS	44	0.543825	1.59356	0.0037594	0.0696961	1	4251
GO_ISOTYPE_SWITCHING	16	0.657748	1.59309	0.00834492	0.0697937	1	5434
GO_DNA_REPLICATION_INITIATION	29	0.581867	1.59295	0.0143043	0.0696662	1	5210
GO_RNA_PHOSPHODIESTER_BOND_HYDROLYSIS_EXONUCLEOLYTIC	33	0.566627	1.59182	0.0120321	0.0704394	1	6092
GO_POSITIVE_REGULATION_OF_MRNA_3_END_PROCESSING	16	0.656777	1.59135	0.0103093	0.070574	1	5478
GO_NEGATIVE_REGULATION_OF_SMOOTH_MUSCLE_CELL_PROLIFERATION	35	0.572077	1.59134	0.0127714	0.07036	1	4077
KEGG_SMALL_CELL_LUNG_CANCER	84	0.491552	1.59133	0.00117096	0.0701441	1	6489
GO_PURINE_CONTAINING_COMPOUND_CATABOLIC_PROCESS	48	0.541833	1.5913	0.00616523	0.0699492	1	5691
GO_GENE_SILENCING	193	0.455384	1.5905	0	0.0703619	1	6661
GO_MITOCHONDRIAL_MEMBRANE_ORGANIZATION	88	0.495188	1.59015	0.00115875	0.0703749	1	7154
GO_METALLO_SULFUR_CLUSTER_ASSEMBLY	15	0.671667	1.59009	0.0125874	0.0701842	1	2160
GO_REGULATION_OF_CENTROSOME_CYCLE	38	0.553196	1.59006	0.00907912	0.0700013	1	7070
GO_RESPONSE_TO_VITAMIN_D	32	0.574348	1.58988	0.0132626	0.0699798	1	2286
GO_NUCLEOPHAGY	17	0.653955	1.58867	0.00729927	0.0707258	1	4460
GO_RESPONSE_TO_HYDROGEN_PEROXIDE	107	0.478515	1.58862	0.00224719	0.0705428	1	2863
GO_ESTABLISHMENT_OR_MAINTENANCE_OF_BIPOLAR_CELL_POLARITY	34	0.573008	1.58779	0.00649351	0.0709865	1	3466
GO_REGULATION_OF_EXOSOMAL_SECRETION	17	0.64401	1.58745	0.0203193	0.0710413	1	7664
GO_POSITIVE_REGULATION_OF_MULTICELLULAR_ORGANISMAL_METABOLIC_PROCESS	20	0.625035	1.58714	0.00831025	0.071061	1	1777
BIOCARTA_ETS_PATHWAY	18	0.641913	1.58514	0.0127841	0.0725382	1	4870
GO_NUCLEAR_TRANSCRIBED_MRNA_CATABOLIC_PROCESS_NONSENSE_MEDIATED_DECAY	116	0.481194	1.58511	0	0.0723651	1	9104
GO_POSITIVE_REGULATION_OF_RESPONSE_TO_EXTRACELLULAR_STIMULUS	48	0.535957	1.58493	0.00862069	0.0722744	1	7067
GO_ER_ASSOCIATED_UBIQUITIN_DEPENDENT_PROTEIN_CATABOLIC_PROCESS	58	0.519241	1.58482	0.00243902	0.0721342	1	8189
GO_RRNA_MODIFICATION	23	0.612221	1.58467	0.0138313	0.0720449	1	7223
GO_PROTEIN_LOCALIZATION_TO_SYNAPSE	15	0.666317	1.58451	0.0119581	0.0719463	1	2260
GO_NONRIBOSOMAL_PEPTIDE_BIOSYNTHETIC_PROCESS	16	0.665672	1.58404	0.015873	0.0720652	1	3276
GO_DICARBOXYLIC_ACID_CATABOLIC_PROCESS	16	0.651791	1.5829	0.0116448	0.072785	1	3477
GO_ORGANELLE_DISASSEMBLY	176	0.456636	1.58249	0	0.0728824	1	4460
GO_TRNA_MODIFICATION	51	0.519972	1.58226	0.00375469	0.0728868	1	7910
GO_POST_GOLGI_VESICLE_MEDIATED_TRANSPORT	79	0.495042	1.5819	0.0011976	0.0729922	1	6724
GO_ARTERY_MORPHOGENESIS	51	0.527743	1.58175	0.00619579	0.0728959	1	3161
GO_NEGATIVE_REGULATION_OF_PROTEIN_COMPLEX_DISASSEMBLY	158	0.452789	1.58139	0	0.0729948	1	6902
GO_PROTEIN_HOMOTETRAMERIZATION	57	0.512651	1.58129	0.002457	0.0728628	1	6990
GO_RESPONSE_TO_STARVATION	149	0.458901	1.58025	0.0010917	0.0736076	1	6788
GO_CELLULAR_RESPONSE_TO_STARVATION	112	0.473258	1.57928	0.0033557	0.074231	1	6548
GO_ENDOSOME_ORGANIZATION	57	0.510086	1.57891	0.00968523	0.0742946	1	7500
GO_VASCULAR_ENDOTHELIAL_GROWTH_FACTOR_RECEPTOR_SIGNALING_PATHWAY	73	0.494579	1.57862	0	0.0743608	1	4981
GO_N_GLYCAN_PROCESSING	19	0.633744	1.57807	0.019774	0.0746242	1	4585
BIOCARTA_CK1_PATHWAY	17	0.641332	1.57803	0.0199147	0.0744421	1	5837
GO_REGULATION_OF_TOR_SIGNALING	65	0.508057	1.57786	0.00980392	0.0743976	1	6463
GO_RIBOSOME_ASSEMBLY	49	0.525778	1.57777	0.0025413	0.0742556	1	6323
GO_AORTA_DEVELOPMENT	41	0.545792	1.57697	0.00880503	0.0747607	1	3500
GO_NEPHRON_TUBULE_FORMATION	18	0.638428	1.57637	0.00714286	0.07509	1	1886
GO_NEGATIVE_REGULATION_OF_PROTEIN_SERINE_THREONINE_KINASE_ACTIVITY	126	0.469833	1.57551	0.00110011	0.0755759	1	3841
GO_ACTIN_POLYMERIZATION_OR_DEPOLYMERIZATION	35	0.564694	1.57503	0.0119681	0.0757784	1	3672
GO_POSITIVE_REGULATION_OF_INTERFERON_BETA_PRODUCTION	30	0.568377	1.57456	0.012	0.0759469	1	8859
GO_ASPARTATE_FAMILY_AMINO_ACID_METABOLIC_PROCESS	52	0.524071	1.57449	0.00870647	0.0757767	1	6526
GO_NEGATIVE_REGULATION_OF_OSSIFICATION	64	0.512166	1.57442	0.00364964	0.0756277	1	3782
GO_RETROGRADE_TRANSPORT_ENDOSOME_TO_GOLGI	64	0.504241	1.57425	0.00611995	0.0755489	1	7460
GO_POSITIVE_REGULATION_OF_RELEASE_OF_SEQUESTERED_CALCIUM_ION_INTO_CYTOSOL	37	0.543541	1.57378	0.015894	0.0757303	1	3937
GO_DNA_RECOMBINATION	188	0.451199	1.57314	0	0.0761215	1	8708
GO_LIPID_OXIDATION	69	0.50541	1.57253	0.00350058	0.0764703	1	6261
GO_ESTABLISHMENT_OR_MAINTENANCE_OF_EPITHELIAL_CELL_APICAL_BASAL_POLARITY	27	0.585905	1.57179	0.010596	0.0768632	1	3466
GO__DE_NOVO_PROTEIN_FOLDING	17	0.638695	1.57178	0.0130435	0.0766537	1	4272
GO_NUCLEOTIDE_EXCISION_REPAIR_PREINCISION_COMPLEX_STABILIZATION	21	0.615327	1.57178	0.0263158	0.0764483	1	7186
GO_PROTEIN_EXPORT_FROM_NUCLEUS	29	0.571128	1.57151	0.0147453	0.0764597	1	5817
GO_HYDROGEN_ION_TRANSMEMBRANE_TRANSPORT	82	0.489555	1.57105	0.00346021	0.0766475	1	4800
GO_ORGANIC_HYDROXY_COMPOUND_BIOSYNTHETIC_PROCESS	170	0.445487	1.56865	0	0.0784803	1	6550
GO_POSITIVE_REGULATION_OF_CHROMOSOME_ORGANIZATION	141	0.457483	1.56797	0.0010846	0.0789376	1	5858
KEGG_AMINO_SUGAR_AND_NUCLEOTIDE_SUGAR_METABOLISM	44	0.529204	1.56561	0.00510856	0.080805	1	2298
GO_VESICLE_MEDIATED_TRANSPORT_BETWEEN_ENDOSOMAL_COMPARTMENTS	20	0.61816	1.56542	0.0194444	0.0807458	1	4977
GO_WATER_SOLUBLE_VITAMIN_METABOLIC_PROCESS	83	0.487729	1.56531	0.0034642	0.0806565	1	6337
GO_NEGATIVE_REGULATION_OF_DNA_METABOLIC_PROCESS	105	0.475563	1.5653	0.00227531	0.0804476	1	6360
GO_RNA_PHOSPHODIESTER_BOND_HYDROLYSIS	107	0.474705	1.56513	0	0.0803902	1	5336
GO_RECIPROCAL_DNA_RECOMBINATION	35	0.551918	1.56509	0.00793651	0.0802026	1	8496
GO_REGULATION_OF_SIGNAL_TRANSDUCTION_BY_P53_CLASS_MEDIATOR	156	0.453098	1.56451	0.00108932	0.0804283	1	8363
GO_CELL_COMMUNICATION_BY_ELECTRICAL_COUPLING	15	0.650762	1.56436	0.0368189	0.0803574	1	4305
GO_SKIN_EPIDERMIS_DEVELOPMENT	69	0.495233	1.56417	0.0035503	0.0802981	1	3177
GO_POSITIVE_REGULATION_OF_CHROMOSOME_SEGREGATION	23	0.588453	1.56385	0.0253165	0.0803379	1	5976
GO_LIPOPROTEIN_BIOSYNTHETIC_PROCESS	83	0.48884	1.56329	0.00351288	0.0805777	1	5906
GO_CELLULAR_MODIFIED_AMINO_ACID_BIOSYNTHETIC_PROCESS	49	0.524781	1.56265	0.0136476	0.0809247	1	4490
GO_GOLGI_TO_ENDOSOME_TRANSPORT	16	0.658286	1.56236	0.0201149	0.080935	1	4615
GO_PROTEIN_DEGLYCOSYLATION	20	0.618218	1.56164	0.0227882	0.0813205	1	5861
BIOCARTA_IL10_PATHWAY	17	0.647759	1.56131	0.0167131	0.0814141	1	4268
GO_PROTEIN_LOCALIZATION_TO_ENDOPLASMIC_RETICULUM	120	0.465476	1.56105	0.00332226	0.0814017	1	9104
GO_PYRIMIDINE_NUCLEOBASE_METABOLIC_PROCESS	19	0.619784	1.56015	0.0233838	0.0819127	1	5084
GO_REGULATION_OF_TELOMERE_CAPPING	21	0.608385	1.55996	0.0368852	0.0818373	1	3533
BIOCARTA_INSULIN_PATHWAY	22	0.604422	1.55905	0.0153203	0.0824838	1	7177
GO_ANTIGEN_PROCESSING_AND_PRESENTATION_OF_PEPTIDE_ANTIGEN	172	0.451908	1.55888	0	0.0823909	1	7323
GO_DNA_REPLICATION	189	0.446231	1.55842	0	0.0825284	1	6165
GO_CLEAVAGE_INVOLVED_IN_RRNA_PROCESSING	19	0.622731	1.55824	0.0263523	0.0824814	1	5224
GO_POSITIVE_REGULATION_OF_CALCIUM_ION_TRANSPORT_INTO_CYTOSOL	50	0.514847	1.55744	0.0115533	0.0829608	1	3937
GO_RNA_PHOSPHODIESTER_BOND_HYDROLYSIS_ENDONUCLEOLYTIC	54	0.514965	1.55713	0.00618812	0.0830319	1	3759
GO_DEFENSE_RESPONSE_TO_VIRUS	158	0.453767	1.5565	0	0.0834567	1	5911
GO_MONOCYTE_DIFFERENTIATION	16	0.649859	1.5557	0.0143266	0.0840011	1	488
GO_HISTONE_DEUBIQUITINATION	21	0.605729	1.55517	0.0215343	0.0842242	1	5717
GO_DNA_PACKAGING	176	0.446501	1.55502	0.00106157	0.0841548	1	7210
GO_HEME_BIOSYNTHETIC_PROCESS	19	0.620806	1.55494	0.021398	0.0840078	1	7050
GO_PROTEIN_IMPORT	148	0.451472	1.55487	0	0.0838642	1	7689
GO_LONG_CHAIN_FATTY_ACID_TRANSPORT	41	0.539543	1.55467	0.00779221	0.083807	1	5825
GO_NUCLEAR_TRANSCRIBED_MRNA_POLY_A_TAIL_SHORTENING	23	0.599233	1.55407	0.017192	0.0841607	1	7789
BIOCARTA_CHREBP2_PATHWAY	41	0.528819	1.55359	0.011583	0.0844058	1	6128
GO_NEGATIVE_REGULATION_OF_APOPTOTIC_SIGNALING_PATHWAY	190	0.443902	1.55302	0	0.084673	1	4653
GO_POSITIVE_REGULATION_OF_CELLULAR_AMIDE_METABOLIC_PROCESS	101	0.468166	1.55242	0.00343643	0.085068	1	10059
GO_MYELOID_DENDRITIC_CELL_DIFFERENTIATION	19	0.61565	1.55177	0.0141243	0.0854406	1	1377
GO_N_TERMINAL_PROTEIN_AMINO_ACID_MODIFICATION	24	0.584212	1.55152	0.0253879	0.0854706	1	3777
GO_NEPHRIC_DUCT_DEVELOPMENT	15	0.652934	1.54984	0.0148148	0.0867533	1	3294
GO_FC_EPSILON_RECEPTOR_SIGNALING_PATHWAY	124	0.46293	1.54916	0.00334076	0.0871065	1	9032
GO_NUCLEAR_IMPORT	124	0.462488	1.54877	0	0.0873284	1	6864
GO_LENS_DEVELOPMENT_IN_CAMERA_TYPE_EYE	63	0.490354	1.54869	0.0146163	0.0872111	1	1510
GO_MULTI_ORGANISM_LOCALIZATION	64	0.498549	1.5484	0.00843373	0.0872842	1	8199
GO_REGULATION_OF_CELL_AGING	33	0.545466	1.54829	0.0107817	0.0871699	1	3460
GO_SNRNA_PROCESSING	20	0.615109	1.54801	0.0260989	0.0872152	1	6167
GO_REGULATION_OF_CALCIUM_ION_TRANSPORT_INTO_CYTOSOL	89	0.476346	1.54798	0.00342466	0.0870312	1	4305
GO_TRANSCRIPTION_FROM_RNA_POLYMERASE_III_PROMOTER	38	0.547309	1.54779	0.011208	0.0870512	1	8761
GO_RESPONSE_TO_CALCIUM_ION	112	0.466613	1.54775	0.00113379	0.0868758	1	3959
GO_NUCLEOBASE_METABOLIC_PROCESS	37	0.540461	1.54773	0.0217391	0.0866764	1	6047
GO_CYTOPLASMIC_TRANSLATION	39	0.533423	1.54691	0.0157895	0.087173	1	8833
GO_FC_RECEPTOR_SIGNALING_PATHWAY	183	0.443446	1.54582	0.00106383	0.087936	1	7117
GO_REGULATION_OF_FATTY_ACID_METABOLIC_PROCESS	78	0.485862	1.54581	0.00935672	0.0877455	1	4515
GO_CELLULAR_LIPID_CATABOLIC_PROCESS	149	0.455276	1.5447	0.00109769	0.0884807	1	4714
GO_CELLULAR_RESPONSE_TO_UV	64	0.489794	1.54451	0.00842359	0.088465	1	4515
GO_PROTEIN_K63_LINKED_UBIQUITINATION	35	0.551412	1.5443	0.0156454	0.088481	1	4854
GO_REGULATION_OF_RELEASE_OF_SEQUESTERED_CALCIUM_ION_INTO_CYTOSOL_BY_SARCOPLASMIC_RETICULUM	25	0.588357	1.54392	0.0163488	0.0886075	1	4305
GO_TELOMERE_ORGANIZATION	100	0.459401	1.54309	0.00449944	0.0891163	1	6615
GO_MRNA_SPLICE_SITE_SELECTION	24	0.58166	1.54237	0.0256776	0.0896469	1	6414
GO_MITOTIC_SPINDLE_ORGANIZATION	64	0.492208	1.54169	0.00607533	0.0900723	1	7808
BIOCARTA_CELLCYCLE_PATHWAY	23	0.599057	1.54149	0.0240964	0.0900309	1	476
GO_RENAL_SYSTEM_PROCESS_INVOLVED_IN_REGULATION_OF_SYSTEMIC_ARTERIAL_BLOOD_PRESSURE	23	0.592727	1.54135	0.0206044	0.0899608	1	616
GO_ACTIVATION_OF_GTPASE_ACTIVITY	74	0.485235	1.54134	0.00595948	0.0897676	1	5278
BIOCARTA_IL3_PATHWAY	15	0.641831	1.54133	0.0289436	0.0895632	1	3237
GO_REGULATION_OF_CILIUM_ASSEMBLY	49	0.51328	1.54131	0.0125	0.0893621	1	6821
GO_RESPONSE_TO_INCREASED_OXYGEN_LEVELS	23	0.576604	1.54082	0.0226365	0.089605	1	3610
GO_AXON_REGENERATION	22	0.600253	1.54073	0.0216509	0.0894984	1	4870
GO_CELLULAR_RESPONSE_TO_GROWTH_HORMONE_STIMULUS	20	0.603761	1.54065	0.0293706	0.0893636	1	4858
GO_NEGATIVE_REGULATION_OF_BMP_SIGNALING_PATHWAY	40	0.535756	1.53983	0.00913838	0.0899318	1	2113
BIOCARTA_PROTEASOME_PATHWAY	28	0.577651	1.53972	0.0186916	0.0898204	1	8936
GO_VITAMIN_METABOLIC_PROCESS	114	0.45866	1.53866	0.00446927	0.0906736	1	6337
GO_REGULATION_OF_VESICLE_FUSION	58	0.500227	1.53855	0.0108303	0.0905753	1	5278
BIOCARTA_HER2_PATHWAY	22	0.594676	1.53726	0.0261708	0.0916239	1	4511
GO_RESPONSE_TO_PLATELET_DERIVED_GROWTH_FACTOR	18	0.62088	1.53723	0.0243902	0.0914293	1	6593
GO_POSITIVE_REGULATION_OF_PROTEIN_ACETYLATION	36	0.543166	1.53687	0.0181582	0.0915493	1	6257
GO_REGULATION_OF_ORGAN_FORMATION	32	0.545236	1.53636	0.0196078	0.0918068	1	3121
GO_NEGATIVE_REGULATION_OF_PROTEIN_CATABOLIC_PROCESS	103	0.461467	1.53528	0.00333333	0.0926831	1	6712
GO_OLIGOSACCHARIDE_METABOLIC_PROCESS	64	0.496176	1.53501	0.0120482	0.0927338	1	4714
GO_DNA_REPLICATION_INDEPENDENT_NUCLEOSOME_ORGANIZATION	47	0.519017	1.53496	0.0162297	0.0925694	1	6445
GO_CELL_SURFACE_RECEPTOR_SIGNALING_PATHWAY_INVOLVED_IN_HEART_DEVELOPMENT	16	0.642082	1.53492	0.0265734	0.0923985	1	1652
GO_ORGAN_INDUCTION	16	0.633003	1.53461	0.0360231	0.0925053	1	2575
GO_ONE_CARBON_METABOLIC_PROCESS	34	0.557556	1.53419	0.0133511	0.0926903	1	2276
BIOCARTA_G1_PATHWAY	28	0.573477	1.53394	0.0196335	0.0927568	1	2329
GO_ESTABLISHMENT_OF_PROTEIN_LOCALIZATION_TO_ENDOPLASMIC_RETICULUM	101	0.464727	1.53364	0.00674157	0.0928969	1	10723
GO_REGULATION_OF_MULTICELLULAR_ORGANISMAL_METABOLIC_PROCESS	35	0.540807	1.53343	0.0195567	0.0929558	1	1777
GO_PROTEIN_REFOLDING	20	0.601146	1.53289	0.0238095	0.0932878	1	4741
GO_NUCLEOSIDE_BISPHOSPHATE_METABOLIC_PROCESS	36	0.53679	1.5324	0.0184941	0.0935447	1	7491
GO_NEGATIVE_REGULATION_OF_STRIATED_MUSCLE_CELL_DIFFERENTIATION	25	0.571453	1.53236	0.0332447	0.0933726	1	3583
GO_RRNA_METHYLATION	15	0.6489	1.53216	0.0272597	0.0933701	1	4348
GO_RENAL_SYSTEM_VASCULATURE_DEVELOPMENT	19	0.612483	1.53179	0.0252101	0.0935273	1	3161
GO_REGULATION_OF_GLUCOSE_METABOLIC_PROCESS	98	0.46626	1.53147	0.00338219	0.0936793	1	1290
GO_REGULATION_OF_MRNA_METABOLIC_PROCESS	114	0.459595	1.53126	0.00344037	0.0936653	1	5772
GO_MITOTIC_SISTER_CHROMATID_SEGREGATION	85	0.479321	1.53026	0.00697674	0.0943595	1	8348
GO_PLATELET_AGGREGATION	38	0.526106	1.53015	0.0230179	0.0942713	1	1511
GO_OVULATION	17	0.617159	1.52963	0.0262009	0.0945441	1	4515
GO_POLYOL_CATABOLIC_PROCESS	18	0.614418	1.52913	0.0301724	0.0948113	1	3092
GO_RESPONSE_TO_OSMOTIC_STRESS	62	0.494411	1.52903	0.013253	0.0946983	1	4516
KEGG_NUCLEOTIDE_EXCISION_REPAIR	44	0.522266	1.5287	0.0111248	0.0948341	1	7186
GO_POSITIVE_REGULATION_OF_NUCLEASE_ACTIVITY	15	0.649152	1.52838	0.0229885	0.0949157	1	4572
GO_NEGATIVE_REGULATION_OF_TELOMERE_MAINTENANCE	26	0.57134	1.52802	0.0181818	0.0950666	1	6287
GO_TELOMERE_MAINTENANCE_VIA_TELOMERE_LENGTHENING	24	0.582068	1.52729	0.0342466	0.0955528	1	5687
GO_CYTOKINESIS	82	0.470079	1.52609	0.00609013	0.0964745	1	3590
GO_AMINE_METABOLIC_PROCESS	126	0.452375	1.52544	0	0.0969443	1	4990
GO_JAK_STAT_CASCADE_INVOLVED_IN_GROWTH_HORMONE_SIGNALING_PATHWAY	15	0.645105	1.52418	0.0205279	0.0978844	1	4268
GO_GENE_SILENCING_BY_RNA	126	0.447922	1.52406	0.00217628	0.0978331	1	7813
GO_CELLULAR_RESPONSE_TO_GAMMA_RADIATION	19	0.600389	1.52391	0.0320334	0.0977443	1	1963
GO_RESPONSE_TO_ARSENIC_CONTAINING_SUBSTANCE	29	0.551737	1.52389	0.0280749	0.0975548	1	2791
GO_NEGATIVE_REGULATION_OF_CELL_AGING	17	0.62456	1.52356	0.04	0.0976733	1	3460
GO_DNA_MODIFICATION	77	0.475744	1.5234	0.00574053	0.0976513	1	6576
GO_PROTEIN_STABILIZATION	125	0.448667	1.52278	0.00111857	0.0980642	1	8226
GO_PROTEIN_MONOUBIQUITINATION	49	0.516306	1.52193	0.0199253	0.0986688	1	5367
GO_CELLULAR_RESPONSE_TO_INSULIN_STIMULUS	143	0.441167	1.52156	0.0021692	0.0988168	1	6256
GO_REGULATION_OF_HEART_MORPHOGENESIS	29	0.554997	1.52154	0.0265957	0.098634	1	3121
KEGG_REGULATION_OF_AUTOPHAGY	34	0.545371	1.5215	0.0140845	0.0984799	1	9925
GO_SOMATIC_RECOMBINATION_OF_IMMUNOGLOBULIN_GENE_SEGMENTS	21	0.589925	1.52115	0.0290456	0.0986254	1	5434
GO_REGULATION_OF_INTRINSIC_APOPTOTIC_SIGNALING_PATHWAY	135	0.456058	1.51994	0.00217155	0.0995641	1	7038
GO_HISTONE_EXCHANGE	48	0.5071	1.51927	0.0136139	0.0999711	1	6445
GO_ACTIN_NUCLEATION	21	0.593133	1.51833	0.044837	0.100669	1	1563
GO_CELLULAR_RESPONSE_TO_ANTIBIOTIC	16	0.630118	1.51708	0.0355114	0.101709	1	711
GO_ER_NUCLEUS_SIGNALING_PATHWAY	32	0.553451	1.51593	0.0202156	0.102686	1	5856
GO_REGULATION_OF_VIRAL_RELEASE_FROM_HOST_CELL	31	0.545834	1.51564	0.0209424	0.102821	1	6559
GO_POSITIVE_REGULATION_OF_EPITHELIAL_CELL_MIGRATION	101	0.453007	1.51559	0.00340909	0.10267	1	5171
GO_POSITIVE_REGULATION_OF_VASCULAR_ENDOTHELIAL_GROWTH_FACTOR_RECEPTOR_SIGNALING_PATHWAY	16	0.62757	1.51523	0.0244604	0.102836	1	1505
GO_REGULATION_OF_NON_CANONICAL_WNT_SIGNALING_PATHWAY	19	0.605254	1.51489	0.0241821	0.103029	1	5144
BIOCARTA_NTHI_PATHWAY	23	0.589488	1.51489	0.0255376	0.102821	1	6343
GO_CELLULAR_RESPONSE_TO_EXTRACELLULAR_STIMULUS	182	0.437951	1.51432	0.0010582	0.103191	1	6548
GO_RNA_SECONDARY_STRUCTURE_UNWINDING	39	0.524528	1.51422	0.011465	0.103108	1	6148
GO_MEIOTIC_CELL_CYCLE	166	0.434335	1.51377	0.0021322	0.103389	1	6925
GO_RESPONSE_TO_IONIZING_RADIATION	135	0.443525	1.51328	0.00550055	0.103686	1	8496
BIOCARTA_PDGF_PATHWAY	32	0.537938	1.51311	0.0213618	0.103657	1	4870
GO_INTRA_GOLGI_VESICLE_MEDIATED_TRANSPORT	46	0.505007	1.51288	0.0164349	0.103655	1	5727
GO_HISTONE_H4_ACETYLATION	43	0.512048	1.51246	0.016731	0.103881	1	7902
GO_KERATAN_SULFATE_METABOLIC_PROCESS	32	0.54257	1.51207	0.0348059	0.104027	1	7658
GO_REGULATION_OF_CELLULAR_KETONE_METABOLIC_PROCESS	162	0.439391	1.50833	0.00107411	0.107754	1	5433
GO_NAD_METABOLIC_PROCESS	50	0.502898	1.50777	0.0126263	0.108155	1	5216
GO_AMMONIUM_ION_METABOLIC_PROCESS	164	0.432596	1.50776	0.00323625	0.107948	1	5348
GO_RESPONSE_TO_TEMPERATURE_STIMULUS	141	0.442807	1.50696	0.00218579	0.108585	1	6128
GO_HEME_METABOLIC_PROCESS	27	0.562366	1.5068	0.0197889	0.10854	1	7392
GO_SISTER_CHROMATID_SEGREGATION	160	0.440787	1.50576	0.00108342	0.109522	1	7981
GO_NEGATIVE_REGULATION_OF_MRNA_SPLICING_VIA_SPLICEOSOME	19	0.60772	1.50556	0.0359116	0.109511	1	6327
GO_ALCOHOL_CATABOLIC_PROCESS	58	0.492722	1.50533	0.0147239	0.109553	1	5304
GO_NEGATIVE_REGULATION_OF_RNA_SPLICING	24	0.572237	1.50433	0.0259209	0.110485	1	6327
GO_OUTFLOW_TRACT_MORPHOGENESIS	56	0.496668	1.5036	0.0136646	0.111057	1	5078
KEGG_ASCORBATE_AND_ALDARATE_METABOLISM	16	0.630705	1.50123	0.0336257	0.113453	1	3619
GO_FAT_CELL_DIFFERENTIATION	102	0.452892	1.50012	0.00790068	0.114507	1	5818
GO_REGULATION_OF_TRANSLATION_IN_RESPONSE_TO_STRESS	19	0.60024	1.49981	0.0377622	0.11463	1	5737
GO_POLYOL_BIOSYNTHETIC_PROCESS	26	0.565068	1.49969	0.0351827	0.114536	1	966
GO_FORELIMB_MORPHOGENESIS	38	0.525771	1.4996	0.0283784	0.114426	1	1927
GO_DNA_BIOSYNTHETIC_PROCESS	106	0.451638	1.49898	0.00563063	0.114889	1	8510
GO_NEGATIVE_REGULATION_OF_CANONICAL_WNT_SIGNALING_PATHWAY	157	0.434284	1.49889	0.00219298	0.114761	1	7779
GO_POSITIVE_REGULATION_OF_TOR_SIGNALING	27	0.558613	1.4986	0.0245161	0.114855	1	3583
GO_REGULATION_OF_PROTEIN_ACETYLATION	62	0.481508	1.49839	0.0144753	0.114924	1	6257
GO_PROTEIN_EXIT_FROM_ENDOPLASMIC_RETICULUM	18	0.601091	1.49733	0.0348837	0.115846	1	7038
GO_MITOCHONDRIAL_GENOME_MAINTENANCE	20	0.587606	1.49708	0.0345821	0.115877	1	6586
GO_NEGATIVE_REGULATION_OF_RESPONSE_TO_DNA_DAMAGE_STIMULUS	48	0.507151	1.49602	0.0224719	0.116799	1	3728
GO_ESTABLISHMENT_OF_EPITHELIAL_CELL_POLARITY	21	0.586722	1.49597	0.0392442	0.116629	1	4067
GO_NEGATIVE_REGULATION_OF_GENE_EXPRESSION_EPIGENETIC	104	0.454483	1.49544	0.00679502	0.116999	1	6661
GO_REGULATION_OF_CHOLESTEROL_METABOLIC_PROCESS	22	0.582116	1.49527	0.0353107	0.116982	1	6128
GO_REGULATION_OF_RECEPTOR_INTERNALIZATION	36	0.525394	1.49499	0.0286832	0.11707	1	2952
BIOCARTA_IL22BP_PATHWAY	16	0.613955	1.49421	0.0374101	0.117608	1	4268
GO_PROTEIN_AUTOUBIQUITINATION	48	0.508448	1.49386	0.0149813	0.117773	1	6487
GO_NUCLEOSIDE_MONOPHOSPHATE_BIOSYNTHETIC_PROCESS	60	0.484543	1.49362	0.0122549	0.11782	1	4818
GO_BLASTOCYST_DEVELOPMENT	60	0.480082	1.49333	0.0131108	0.117914	1	5253
GO_AMINO_ACID_ACTIVATION	50	0.503111	1.49311	0.0171569	0.117921	1	8307
GO_POSITIVE_REGULATION_OF_BINDING	126	0.440177	1.49276	0.0043573	0.118139	1	5191
GO_PROTEIN_LOCALIZATION_TO_NUCLEUS	150	0.440544	1.49249	0.0032538	0.118214	1	7245
GO_NEURON_PROJECTION_REGENERATION	31	0.541968	1.49241	0.0368349	0.118085	1	4870
GO_CHROMATIN_ASSEMBLY_OR_DISASSEMBLY	161	0.435934	1.49199	0.00643777	0.118302	1	6709
GO_FORMATION_OF_PRIMARY_GERM_LAYER	108	0.44571	1.49168	0.00452489	0.118386	1	3803
GO_POSITIVE_REGULATION_OF_MITOCHONDRION_ORGANIZATION	150	0.430851	1.49034	0.00107296	0.119658	1	6851
GO_MATURATION_OF_5_8S_RRNA_FROM_TRICISTRONIC_RRNA_TRANSCRIPT_SSU_RRNA_5_8S_RRNA_LSU_RRNA_	19	0.590618	1.49025	0.042796	0.11954	1	5224
GO_POSITIVE_REGULATION_OF_CANONICAL_WNT_SIGNALING_PATHWAY	117	0.44381	1.49021	0.00446429	0.119362	1	7373
GO_RELEASE_OF_CYTOCHROME_C_FROM_MITOCHONDRIA	22	0.57068	1.48964	0.0348675	0.119747	1	6369
GO_RESPONSE_TO_CARBOHYDRATE	162	0.430339	1.48962	0.0021692	0.119538	1	5609
GO_NUCLEOTIDE_EXCISION_REPAIR_DNA_DUPLEX_UNWINDING	22	0.576099	1.48951	0.047486	0.119463	1	8199
GO_REGULATION_OF_KIDNEY_DEVELOPMENT	55	0.485992	1.48939	0.019802	0.119381	1	1886
GO_DNA_LIGATION	15	0.634817	1.48759	0.0501433	0.121183	1	8454
GO_NUCLEOSIDE_PHOSPHATE_BIOSYNTHETIC_PROCESS	152	0.433025	1.48749	0.00319829	0.121098	1	4442
GO_POSITIVE_REGULATION_OF_CHROMATIN_MODIFICATION	82	0.461314	1.48748	0.0150115	0.120883	1	7915
GO_STEROL_BIOSYNTHETIC_PROCESS	41	0.510024	1.4872	0.0286086	0.120981	1	6128
GO_RESPONSE_TO_AXON_INJURY	46	0.503392	1.48659	0.0255754	0.121438	1	3635
GO_REGULATION_OF_TYPE_I_INTERFERON_PRODUCTION	106	0.445108	1.48642	0.00671892	0.121425	1	8254
GO_POSITIVE_REGULATION_OF_EPITHELIAL_CELL_APOPTOTIC_PROCESS	22	0.585783	1.48634	0.0410959	0.121317	1	5608
GO_REGULATION_OF_CELLULAR_SENESCENCE	26	0.544369	1.48632	0.0416107	0.121115	1	3460
KEGG_BASE_EXCISION_REPAIR	33	0.540051	1.48548	0.0213049	0.12187	1	6518
GO_REGULATION_OF_MORPHOGENESIS_OF_A_BRANCHING_STRUCTURE	53	0.489128	1.48347	0.00982801	0.124033	1	2952
GO_NADH_METABOLIC_PROCESS	34	0.540935	1.48323	0.0318471	0.124083	1	5036
GO_COPPER_ION_HOMEOSTASIS	15	0.618136	1.48273	0.0466102	0.124498	1	5952
GO_CLATHRIN_MEDIATED_ENDOCYTOSIS	35	0.527781	1.48241	0.033557	0.124607	1	7512
GO_HISTONE_MRNA_METABOLIC_PROCESS	24	0.56051	1.48173	0.0326531	0.125145	1	3965
GO_NEGATIVE_REGULATION_OF_MULTI_ORGANISM_PROCESS	143	0.431135	1.48166	0.00212314	0.124997	1	5053
GO_OLIGOSACCHARIDE_LIPID_INTERMEDIATE_BIOSYNTHETIC_PROCESS	20	0.591786	1.48146	0.0375	0.125024	1	4069
GO_NEGATIVE_REGULATION_OF_STRESS_ACTIVATED_PROTEIN_KINASE_SIGNALING_CASCADE	40	0.516159	1.48075	0.0269231	0.125603	1	4593
GO_REGULATION_OF_DNA_TEMPLATED_TRANSCRIPTION_INITIATION	31	0.535124	1.47995	0.0281879	0.12634	1	5243
GO_MACROMOLECULE_DEACYLATION	67	0.475985	1.47988	0.0168269	0.126194	1	8050
GO_SCHWANN_CELL_DEVELOPMENT	25	0.550953	1.47901	0.044	0.126962	1	5467
GO_REGULATION_OF_FIBROBLAST_PROLIFERATION	78	0.464401	1.47872	0.0108959	0.127086	1	2352
BIOCARTA_PTEN_PATHWAY	18	0.600756	1.47869	0.0323054	0.126901	1	5467
GO_EPITHELIAL_CELL_APOPTOTIC_PROCESS	25	0.554168	1.47869	0.0366013	0.12668	1	3989
GO_NEGATIVE_REGULATION_OF_STEM_CELL_DIFFERENTIATION	42	0.51339	1.47864	0.024173	0.126509	1	1358
GO_CELLULAR_MODIFIED_AMINO_ACID_CATABOLIC_PROCESS	16	0.611386	1.4782	0.042029	0.126822	1	2081
GO_REGULATION_OF_ENDOPLASMIC_RETICULUM_UNFOLDED_PROTEIN_RESPONSE	26	0.557889	1.47746	0.0343915	0.127464	1	5260
BIOCARTA_MCM_PATHWAY	18	0.593532	1.47687	0.0283286	0.127954	1	3719
GO_REGULATION_OF_VACUOLAR_TRANSPORT	29	0.542644	1.47671	0.0343407	0.127934	1	3533
GO_MEIOTIC_CELL_CYCLE_PROCESS	134	0.435411	1.47641	0.00328947	0.128102	1	6925
GO_NUCLEAR_ENVELOPE_ORGANIZATION	75	0.458527	1.47634	0.0117786	0.127987	1	7656
GO_NEGATIVE_REGULATION_OF_FIBROBLAST_PROLIFERATION	26	0.55243	1.4759	0.042524	0.128259	1	5611
GO_GLUTATHIONE_DERIVATIVE_METABOLIC_PROCESS	20	0.582804	1.47583	0.0517241	0.12815	1	7134
BIOCARTA_RELA_PATHWAY	16	0.607611	1.47529	0.0498576	0.128459	1	6343
GO_PROTEIN_K11_LINKED_UBIQUITINATION	26	0.559494	1.47478	0.0361111	0.128825	1	8810
GO_NEURON_DEATH	46	0.500419	1.47448	0.0285714	0.128952	1	1933
GO_RHO_PROTEIN_SIGNAL_TRANSDUCTION	46	0.500558	1.47416	0.0243902	0.129114	1	2661
GO_REGULATION_OF_PROTEIN_TARGETING_TO_MEMBRANE	20	0.578108	1.47412	0.0496552	0.128945	1	5856
GO_REGULATION_OF_ORGANELLE_ASSEMBLY	143	0.436344	1.47407	0.00992282	0.128783	1	7232
KEGG_GLYCOSAMINOGLYCAN_DEGRADATION	21	0.584735	1.47366	0.0428954	0.129054	1	5900
GO_INTRACELLULAR_LIPID_TRANSPORT	20	0.585682	1.47362	0.0435374	0.128877	1	5773
GO_SPERM_CAPACITATION	17	0.600608	1.47349	0.0549296	0.128817	1	3738
GO_CELL_FATE_SPECIFICATION	69	0.464633	1.47295	0.0177936	0.129267	1	1886
GO_POSITIVE_REGULATION_OF_PROTEIN_KINASE_B_SIGNALING	76	0.462671	1.47251	0.0203837	0.129573	1	2391
GO_STRAND_DISPLACEMENT	25	0.550312	1.47233	0.0506156	0.129589	1	5772
GO_STRIATED_MUSCLE_CONTRACTION	96	0.445265	1.47198	0.0183276	0.129757	1	3913
GO_REGULATION_OF_CELLULAR_RESPIRATION	22	0.567994	1.47122	0.0363881	0.130385	1	5015
GO_POSITIVE_REGULATION_OF_TELOMERE_MAINTENANCE	43	0.504059	1.47074	0.0267857	0.130733	1	4883
GO_REGULATION_OF_PROTEIN_BINDING	167	0.42359	1.47072	0.00322581	0.130531	1	4967
GO_REGULATION_OF_HORMONE_BIOSYNTHETIC_PROCESS	18	0.595359	1.47051	0.0462833	0.130593	1	3908
GO_TRNA_TRANSPORT	31	0.533711	1.47038	0.0367347	0.130578	1	7560
GO_PURINE_NUCLEOBASE_METABOLIC_PROCESS	19	0.586379	1.47024	0.0359195	0.130534	1	2029
GO_POSITIVE_REGULATION_OF_GLUCOSE_METABOLIC_PROCESS	34	0.518174	1.46981	0.0321716	0.130866	1	1290
GO_RESPONSE_TO_THYROID_HORMONE	21	0.573725	1.46955	0.0461538	0.130998	1	1435
GO_PROTEIN_ACYLATION	146	0.430198	1.46931	0.00978261	0.131078	1	8273
GO_NEGATIVE_REGULATION_OF_TRANSCRIPTION_FACTOR_IMPORT_INTO_NUCLEUS	39	0.511721	1.46918	0.0390921	0.131017	1	6660
BIOCARTA_VEGF_PATHWAY	29	0.528065	1.4691	0.0394737	0.130882	1	5750
GO_TRANSCRIPTION_INITIATION_FROM_RNA_POLYMERASE_II_PROMOTER	151	0.428545	1.46861	0.00220751	0.13124	1	8173
GO_CELLULAR_PROTEIN_COMPLEX_LOCALIZATION	21	0.573168	1.46846	0.042524	0.131186	1	4917
GO_NUCLEAR_ENVELOPE_REASSEMBLY	17	0.602479	1.46823	0.0555556	0.131257	1	7656
BIOCARTA_INTEGRIN_PATHWAY	36	0.516982	1.46808	0.0478796	0.131208	1	6819
GO_NECROTIC_CELL_DEATH	27	0.54234	1.46768	0.0532623	0.131486	1	1657
GO_INTRACELLULAR_STEROID_HORMONE_RECEPTOR_SIGNALING_PATHWAY	69	0.469266	1.46707	0.0263473	0.131965	1	9672
GO_REGULATION_OF_TRANSCRIPTION_ELONGATION_FROM_RNA_POLYMERASE_II_PROMOTER	20	0.588342	1.46698	0.0408719	0.131843	1	5660
GO_DNA_TEMPLATED_TRANSCRIPTION_INITIATION	199	0.415703	1.4668	0.005291	0.131826	1	9243
GO_GASTRULATION	147	0.422487	1.46679	0.00216685	0.131619	1	2543
GO_ANTIGEN_PROCESSING_AND_PRESENTATION_OF_PEPTIDE_ANTIGEN_VIA_MHC_CLASS_I	90	0.451992	1.46655	0.00824499	0.131705	1	7269
GO_NEGATIVE_REGULATION_OF_INTRINSIC_APOPTOTIC_SIGNALING_PATHWAY_IN_RESPONSE_TO_DNA_DAMAGE	25	0.561115	1.46651	0.0408163	0.131526	1	3498
KEGG_METABOLISM_OF_XENOBIOTICS_BY_CYTOCHROME_P450	60	0.474199	1.46607	0.0227545	0.131845	1	6194
GO_PSEUDOURIDINE_SYNTHESIS	17	0.603086	1.46582	0.0456432	0.131948	1	8167
BIOCARTA_IL6_PATHWAY	22	0.558575	1.46568	0.0407876	0.131887	1	8035
KEGG_BASAL_TRANSCRIPTION_FACTORS	34	0.521908	1.46526	0.0379085	0.132161	1	9020
GO_MULTIVESICULAR_BODY_ORGANIZATION	29	0.540142	1.46522	0.0402685	0.132006	1	7500
BIOCARTA_RAS_PATHWAY	23	0.562371	1.46513	0.0468085	0.131908	1	5590
BIOCARTA_MCALPAIN_PATHWAY	24	0.554459	1.46457	0.0367347	0.132355	1	5604
KEGG_PROSTATE_CANCER	88	0.448518	1.46383	0.024	0.133021	1	4516
GO_NEGATIVE_REGULATION_OF_NUCLEOCYTOPLASMIC_TRANSPORT	70	0.466862	1.46345	0.0128205	0.13325	1	3439
GO_PROTEIN_TETRAMERIZATION	129	0.430985	1.46324	0.00776053	0.13331	1	7044
GO_OSTEOBLAST_DIFFERENTIATION	120	0.436371	1.46206	0.00218818	0.134505	1	5253
GO_NEGATIVE_REGULATION_OF_ERBB_SIGNALING_PATHWAY	43	0.493572	1.46196	0.0199005	0.134424	1	8199
GO_REGULATION_OF_LIPID_STORAGE	40	0.502278	1.4616	0.0297927	0.13465	1	2716
GO_SIGNAL_TRANSDUCTION_BY_P53_CLASS_MEDIATOR	121	0.433188	1.46148	0.0111483	0.134584	1	5893
GO_CELL_JUNCTION_ASSEMBLY	125	0.436272	1.46141	0.00441501	0.134457	1	6356
GO_REGULATION_OF_PROTEIN_PHOSPHATASE_TYPE_2A_ACTIVITY	23	0.559227	1.46088	0.045392	0.134851	1	7411
GO_CELL_REDOX_HOMEOSTASIS	63	0.472363	1.46058	0.0288115	0.135033	1	4396
GO_REGULATION_OF_GLYCOGEN_METABOLIC_PROCESS	34	0.519332	1.46054	0.0288714	0.134862	1	1290
KEGG_PYRIMIDINE_METABOLISM	93	0.441888	1.46013	0.0186698	0.135127	1	6615
GO_REGULATION_OF_CHROMOSOME_SEGREGATION	80	0.454327	1.45969	0.0116686	0.135465	1	8996
GO_CELLULAR_METABOLIC_COMPOUND_SALVAGE	35	0.509589	1.4592	0.0311284	0.135875	1	3396
GO_RESPONSE_TO_NUTRIENT	189	0.417392	1.45852	0.00634921	0.136413	1	3715
GO_REGULATION_OF_RNA_SPLICING	92	0.443791	1.45756	0.016317	0.137391	1	5712
GO_ESTABLISHMENT_OF_PROTEIN_LOCALIZATION_TO_VACUOLE	31	0.533708	1.45645	0.0346205	0.13854	1	5457
GO_ASTROCYTE_DIFFERENTIATION	38	0.50637	1.45638	0.0322165	0.138425	1	5136
GO_EMBRYONIC_HEART_TUBE_MORPHOGENESIS	62	0.462451	1.45609	0.0170109	0.13852	1	7689
GO_ANTIGEN_PROCESSING_AND_PRESENTATION_VIA_MHC_CLASS_IB	15	0.612374	1.45605	0.0572246	0.138351	1	4380
BIOCARTA_SPRY_PATHWAY	18	0.588003	1.45565	0.0419075	0.138569	1	6799
GO_CELLULAR_RESPONSE_TO_CALCIUM_ION	46	0.48845	1.45532	0.0188917	0.138786	1	5253
GO_ORGANELLE_FUSION	120	0.432691	1.45493	0.013245	0.139056	1	6745
GO_NUCLEOTIDE_EXCISION_REPAIR_DNA_INCISION	39	0.507766	1.45401	0.0253165	0.140037	1	8199
GO_REGULATION_OF_PROTEIN_KINASE_B_SIGNALING	113	0.432173	1.453	0.00876232	0.141004	1	3026
GO_LOCALIZATION_WITHIN_MEMBRANE	120	0.429535	1.45258	0.00782998	0.141302	1	6954
KEGG_PANTOTHENATE_AND_COA_BIOSYNTHESIS	16	0.610356	1.45229	0.0545194	0.141454	1	6236
GO_REGULATION_OF_CARDIAC_MUSCLE_CONTRACTION_BY_REGULATION_OF_THE_RELEASE_OF_SEQUESTERED_CALCIUM_ION	19	0.575208	1.45213	0.0514604	0.14144	1	4305
KEGG_CARDIAC_MUSCLE_CONTRACTION	72	0.461026	1.4511	0.0106509	0.14252	1	4425
GO_MEMBRANE_FUSION	141	0.423513	1.45106	0.00975081	0.142343	1	6905
GO_MOLTING_CYCLE	82	0.451428	1.45011	0.0153846	0.143375	1	3177
GO_DNA_METHYLATION_OR_DEMETHYLATION	57	0.473683	1.44999	0.0351515	0.143294	1	5578
GO_REGULATION_OF_MACROPHAGE_CHEMOTAXIS	16	0.597717	1.44976	0.0524823	0.143388	1	5856
GO_POSITIVE_REGULATION_OF_EXOCYTOSIS	81	0.454696	1.44949	0.0176887	0.143497	1	4669
GO_REGULATION_OF_PHOSPHOLIPID_METABOLIC_PROCESS	59	0.472971	1.44929	0.0123153	0.14353	1	4490
GO_NEGATIVE_REGULATION_OF_JNK_CASCADE	32	0.52667	1.44908	0.0446549	0.143525	1	4593
GO_PROSTANOID_METABOLIC_PROCESS	26	0.540379	1.44891	0.0376344	0.143524	1	6434
GO_CIRCADIAN_REGULATION_OF_GENE_EXPRESSION	53	0.47913	1.44863	0.0242718	0.143644	1	6220
GO_ESTABLISHMENT_OF_MITOTIC_SPINDLE_LOCALIZATION	23	0.558266	1.44814	0.0517928	0.144069	1	5020
GO_CHROMATIN_SILENCING	88	0.445869	1.44767	0.0184544	0.144447	1	6661
GO_RAC_PROTEIN_SIGNAL_TRANSDUCTION	18	0.591571	1.44724	0.0490884	0.144807	1	3007
GO_GLOMERULUS_DEVELOPMENT	49	0.472244	1.44706	0.0274657	0.144793	1	2928
BIOCARTA_IGF1R_PATHWAY	23	0.558615	1.44704	0.0546985	0.144595	1	4266
GO_REGULATION_OF_SEQUESTERING_OF_CALCIUM_ION	103	0.434526	1.44701	0.0170261	0.14442	1	4540
GO_PROTEIN_TARGETING_TO_LYSOSOME	15	0.602707	1.44695	0.0535456	0.144277	1	5457
GO_NEGATIVE_REGULATION_OF_LYMPHOCYTE_APOPTOTIC_PROCESS	27	0.546006	1.44648	0.0505319	0.144701	1	2550
GO_CHROMATIN_REMODELING	144	0.42021	1.44646	0.0108342	0.144526	1	6623
GO_HYDROGEN_TRANSPORT	113	0.432876	1.44606	0.0124294	0.144762	1	5139
GO_PTERIDINE_CONTAINING_COMPOUND_BIOSYNTHETIC_PROCESS	15	0.602346	1.44604	0.0702782	0.144577	1	4619
GO_CELLULAR_RESPONSE_TO_NUTRIENT	38	0.506221	1.44544	0.0465718	0.145132	1	7747
GO_POSITIVE_REGULATION_OF_INTERFERON_ALPHA_PRODUCTION	16	0.6171	1.44515	0.0669711	0.145259	1	5302
GO_DETECTION_OF_OTHER_ORGANISM	17	0.586348	1.44501	0.0540541	0.145218	1	2032
GO_CELLULAR_RESPONSE_TO_RADIATION	132	0.428995	1.44473	0.0112486	0.145356	1	4515
GO_REGULATION_OF_SPINDLE_ORGANIZATION	19	0.568803	1.44453	0.0639205	0.145397	1	5109
GO_POSITIVE_REGULATION_OF_PRODUCTION_OF_MOLECULAR_MEDIATOR_OF_IMMUNE_RESPONSE	62	0.463061	1.44447	0.026764	0.145252	1	5434
GO_IRON_ION_TRANSPORT	54	0.477392	1.44387	0.0273292	0.145805	1	6470
GO_REGULATION_OF_TELOMERE_MAINTENANCE_VIA_TELOMERE_LENGTHENING	49	0.483596	1.44385	0.0270603	0.14562	1	5738
GO_REGULATION_OF_LIPID_KINASE_ACTIVITY	47	0.484771	1.44312	0.0343949	0.146283	1	3279
GO_POSITIVE_REGULATION_OF_APOPTOTIC_SIGNALING_PATHWAY	164	0.419562	1.44262	0.00534759	0.146704	1	6851
GO_NEGATIVE_REGULATION_OF_CYTOKINE_SECRETION	42	0.494828	1.44248	0.0326223	0.14665	1	3004
GO_ANDROGEN_RECEPTOR_SIGNALING_PATHWAY	40	0.500023	1.44202	0.0339426	0.147059	1	8942
GO_ACTIN_FILAMENT_ORGANIZATION	161	0.415637	1.44177	0.00322581	0.147181	1	3914
GO_POSITIVE_REGULATION_OF_WNT_SIGNALING_PATHWAY	150	0.419368	1.44161	0.00764192	0.147147	1	7373
GO_NUCLEOSIDE_BISPHOSPHATE_BIOSYNTHETIC_PROCESS	17	0.589222	1.44124	0.0511364	0.14739	1	7141
GO_PURINE_NUCLEOSIDE_MONOPHOSPHATE_BIOSYNTHETIC_PROCESS	39	0.502232	1.44113	0.0359897	0.147337	1	4411
GO_NEGATIVE_REGULATION_OF_MITOTIC_CELL_CYCLE	186	0.414215	1.44048	0.00424178	0.148037	1	6837
GO_MITOTIC_RECOMBINATION	41	0.492586	1.43967	0.0473062	0.148808	1	7099
KEGG_PURINE_METABOLISM	149	0.42062	1.43887	0.00758397	0.149569	1	5683
GO_DENDRITIC_CELL_DIFFERENTIATION	32	0.520121	1.4388	0.0400517	0.149412	1	1377
GO_NUCLEUS_ORGANIZATION	127	0.427392	1.43859	0.011325	0.149498	1	7656
GO_PURINE_CONTAINING_COMPOUND_SALVAGE	15	0.596584	1.43853	0.053701	0.149356	1	1694
KEGG_THYROID_CANCER	29	0.523137	1.4385	0.0587467	0.149182	1	3600
GO_MORPHOGENESIS_OF_A_POLARIZED_EPITHELIUM	26	0.547441	1.43826	0.058745	0.14928	1	3466
GO_NEGATIVE_REGULATION_OF_DNA_REPLICATION	51	0.479814	1.43647	0.0304183	0.151437	1	7928
GO_NECROPTOTIC_PROCESS	20	0.563669	1.43638	0.0519126	0.151346	1	1657
GO_BILE_ACID_METABOLIC_PROCESS	34	0.512824	1.43536	0.0474359	0.152488	1	3456
GO_CELL_SEPARATION_AFTER_CYTOKINESIS	16	0.597106	1.43535	0.0527778	0.152283	1	5109
GO_MONOCARBOXYLIC_ACID_TRANSPORT	117	0.427079	1.43423	0.0112486	0.153498	1	5825
KEGG_CHRONIC_MYELOID_LEUKEMIA	73	0.449165	1.4342	0.0208333	0.153332	1	8588
GO_REGULATION_OF_CARDIAC_MUSCLE_CELL_ACTION_POTENTIAL	19	0.579656	1.43354	0.0652778	0.153997	1	4210
BIOCARTA_PTDINS_PATHWAY	23	0.550373	1.43309	0.0514905	0.154435	1	5590
GO_CELLULAR_CARBOHYDRATE_BIOSYNTHETIC_PROCESS	50	0.475883	1.4319	0.0275	0.155826	1	966
GO_INNATE_IMMUNE_RESPONSE_ACTIVATING_CELL_SURFACE_RECEPTOR_SIGNALING_PATHWAY	105	0.434236	1.43135	0.0123318	0.15629	1	8936
GO_INTERLEUKIN_1_PRODUCTION	15	0.621134	1.43132	0.0587372	0.156117	1	1332
GO_REGULATION_OF_CELL_CYCLE_G1_S_PHASE_TRANSITION	140	0.417626	1.43102	0.00756757	0.156311	1	5365
GO_UBIQUITIN_DEPENDENT_PROTEIN_CATABOLIC_PROCESS_VIA_THE_MULTIVESICULAR_BODY_SORTING_PATHWAY	16	0.604736	1.43057	0.0489614	0.156681	1	4283
GO_REGULATION_OF_HORMONE_METABOLIC_PROCESS	26	0.53808	1.43048	0.041958	0.156584	1	2877
GO_SPINDLE_ASSEMBLY	67	0.460181	1.43042	0.025393	0.156441	1	8348
GO_LIPOSACCHARIDE_METABOLIC_PROCESS	111	0.423217	1.43005	0.0156951	0.15667	1	5966
GO_ZINC_II_ION_TRANSPORT	26	0.533389	1.42866	0.0564304	0.158317	1	6787
GO_EMBRYONIC_FORELIMB_MORPHOGENESIS	30	0.511442	1.4283	0.0581395	0.158584	1	1927
GO_SULFUR_COMPOUND_BIOSYNTHETIC_PROCESS	194	0.409153	1.42782	0.00845666	0.159023	1	4543
GO_HISTONE_UBIQUITINATION	34	0.514986	1.42762	0.035248	0.159099	1	5133
GO_NEGATIVE_REGULATION_OF_PROTEIN_SECRETION	102	0.428257	1.42759	0.0202703	0.158914	1	4072
GO_REGULATION_OF_CHEMOKINE_PRODUCTION	62	0.456514	1.42751	0.0206813	0.158818	1	7208
GO_NCRNA_3_END_PROCESSING	20	0.566033	1.42741	0.0429363	0.158735	1	5224
GO_REGULATION_OF_INTRINSIC_APOPTOTIC_SIGNALING_PATHWAY_BY_P53_CLASS_MEDIATOR	21	0.554351	1.42732	0.0618132	0.158638	1	1013
GO_RESPONSE_TO_OXYGEN_RADICAL	18	0.578056	1.42615	0.0478873	0.159991	1	5356
GO_CELLULAR_ANION_HOMEOSTASIS	15	0.602725	1.42606	0.0753623	0.159872	1	106
GO_B_CELL_ACTIVATION_INVOLVED_IN_IMMUNE_RESPONSE	35	0.505588	1.42575	0.0582278	0.160053	1	5434
GO_MYD88_INDEPENDENT_TOLL_LIKE_RECEPTOR_SIGNALING_PATHWAY	29	0.51958	1.42519	0.0458716	0.160582	1	8859
GO_GLUTATHIONE_METABOLIC_PROCESS	57	0.462335	1.42482	0.0174825	0.160849	1	8140
GO_CYTOPLASMIC_SEQUESTERING_OF_PROTEIN	40	0.486727	1.42457	0.0413437	0.160983	1	8576
GO_REGULATION_OF_SODIUM_ION_TRANSPORT	74	0.451326	1.4245	0.024911	0.160873	1	4305
GO_PROTEIN_LOCALIZATION_TO_VACUOLE	43	0.485453	1.42442	0.0394402	0.160784	1	7040
GO_HEPATICOBILIARY_SYSTEM_DEVELOPMENT	127	0.422347	1.42404	0.0155556	0.161103	1	4585
GO_CYCLIC_NUCLEOTIDE_CATABOLIC_PROCESS	17	0.58508	1.42396	0.0794979	0.160988	1	5532
GO_MYELOID_DENDRITIC_CELL_ACTIVATION	25	0.541596	1.42388	0.0506849	0.160863	1	1377
GO_PROTEIN_UBIQUITINATION_INVOLVED_IN_UBIQUITIN_DEPENDENT_PROTEIN_CATABOLIC_PROCESS	127	0.420758	1.42384	0.0190797	0.160684	1	7373
GO_MATURATION_OF_SSU_RRNA_FROM_TRICISTRONIC_RRNA_TRANSCRIPT_SSU_RRNA_5_8S_RRNA_LSU_RRNA_	32	0.506515	1.4236	0.0490066	0.160812	1	6753
GO_TRABECULA_FORMATION	23	0.553987	1.42308	0.0551075	0.161287	1	274
GO_PROTEIN_TRANSMEMBRANE_TRANSPORT	48	0.479016	1.42308	0.044665	0.161066	1	6064
GO_SISTER_CHROMATID_COHESION	98	0.437992	1.42252	0.0168161	0.161586	1	7928
GO_TRANSITION_METAL_ION_HOMEOSTASIS	100	0.427988	1.42201	0.0233853	0.16208	1	6470
BIOCARTA_MTA3_PATHWAY	19	0.576867	1.422	0.0632184	0.161867	1	4012
KEGG_AMINOACYL_TRNA_BIOSYNTHESIS	41	0.488688	1.42199	0.0401035	0.161667	1	8596
BIOCARTA_RACCYCD_PATHWAY	26	0.540075	1.42132	0.0554017	0.162331	1	4266
GO_REGULATION_OF_CATENIN_IMPORT_INTO_NUCLEUS	27	0.521435	1.42111	0.0489796	0.162377	1	3808
GO_POSITIVE_REGULATION_OF_INTRINSIC_APOPTOTIC_SIGNALING_PATHWAY	48	0.470264	1.41926	0.0419753	0.164688	1	5590
GO_RENAL_SYSTEM_PROCESS_INVOLVED_IN_REGULATION_OF_BLOOD_VOLUME	17	0.576906	1.41917	0.0540915	0.164583	1	616
GO_TUBE_FORMATION	128	0.420358	1.41907	0.0120879	0.16448	1	4782
GO_SMOOTH_MUSCLE_TISSUE_DEVELOPMENT	18	0.583722	1.41734	0.0616046	0.166708	1	3161
GO_AUDITORY_RECEPTOR_CELL_DIFFERENTIATION	28	0.525488	1.4169	0.0541612	0.167106	1	1096
GO_PORPHYRIN_CONTAINING_COMPOUND_METABOLIC_PROCESS	34	0.507055	1.41635	0.0508259	0.167685	1	7392
GO_NEPHRON_DEVELOPMENT	115	0.419272	1.41498	0.0109529	0.169353	1	3161
GO_KETONE_BIOSYNTHETIC_PROCESS	24	0.542482	1.41442	0.0615595	0.169888	1	5731
GO_MITOTIC_CELL_CYCLE_CHECKPOINT	131	0.416533	1.41441	0.0109409	0.169683	1	8789
BIOCARTA_NGF_PATHWAY	18	0.575151	1.41421	0.0810811	0.169713	1	6819
GO_PROTEIN_HETEROTETRAMERIZATION	36	0.500839	1.41392	0.0531088	0.169902	1	9213
GO_HOMOTYPIC_CELL_CELL_ADHESION	49	0.47002	1.41345	0.0414573	0.170338	1	1511
GO_REGULATION_OF_EXTRINSIC_APOPTOTIC_SIGNALING_PATHWAY	150	0.409835	1.41337	0.0140693	0.170195	1	6751
KEGG_ONE_CARBON_POOL_BY_FOLATE	17	0.579938	1.41288	0.0751445	0.170615	1	3215
GO_NUCLEOSIDE_TRANSPORT	16	0.59223	1.41204	0.069209	0.171691	1	6145
GO_REGULATION_OF_INTERFERON_ALPHA_PRODUCTION	19	0.556348	1.41196	0.0694645	0.171575	1	5302
GO_CELLULAR_RESPONSE_TO_CARBOHYDRATE_STIMULUS	71	0.441432	1.41185	0.0327869	0.171518	1	1523
GO_ASPARTATE_FAMILY_AMINO_ACID_BIOSYNTHETIC_PROCESS	23	0.530271	1.41154	0.0601093	0.171715	1	7510
GO_QUATERNARY_AMMONIUM_GROUP_TRANSPORT	18	0.576375	1.4108	0.0901408	0.17254	1	5773
GO_ANTEROGRADE_AXONAL_TRANSPORT	22	0.544097	1.41067	0.0685484	0.172466	1	5730
GO_MISFOLDED_OR_INCOMPLETELY_SYNTHESIZED_PROTEIN_CATABOLIC_PROCESS	15	0.590322	1.41035	0.0853485	0.172685	1	4264
GO_REGULATION_OF_TYPE_I_INTERFERON_MEDIATED_SIGNALING_PATHWAY	38	0.485289	1.41013	0.0489418	0.172758	1	6512
GO_REGULATION_OF_TRANSCRIPTION_FROM_RNA_POLYMERASE_I_PROMOTER	22	0.541208	1.40917	0.0617978	0.173871	1	7979
BIOCARTA_GLEEVEC_PATHWAY	23	0.539982	1.40873	0.0720222	0.174296	1	8363
KEGG_HOMOLOGOUS_RECOMBINATION	26	0.533228	1.40851	0.065073	0.174416	1	7099
GO_STEROID_BIOSYNTHETIC_PROCESS	109	0.421653	1.40846	0.016835	0.174253	1	4383
BIOCARTA_TPO_PATHWAY	24	0.536649	1.40818	0.0686016	0.1744	1	4870
GO_POSITIVE_REGULATION_OF_LIPID_KINASE_ACTIVITY	32	0.509325	1.40818	0.0615595	0.174178	1	2277
GO_MRNA_CIS_SPLICING_VIA_SPLICEOSOME	17	0.579332	1.40809	0.0690608	0.174066	1	6026
KEGG_DORSO_VENTRAL_AXIS_FORMATION	24	0.53514	1.40797	0.0683995	0.174015	1	3600
KEGG_RIBOSOME	86	0.43504	1.40721	0.0266667	0.174872	1	10533
GO_CYTOPLASMIC_PATTERN_RECOGNITION_RECEPTOR_SIGNALING_PATHWAY	32	0.502473	1.40673	0.0599201	0.17536	1	8859
GO_POSITIVE_REGULATION_OF_PEPTIDASE_ACTIVITY	150	0.408718	1.40643	0.00658617	0.175532	1	5842
GO_REGULATION_OF_RESPONSE_TO_DNA_DAMAGE_STIMULUS	132	0.410753	1.4062	0.0189099	0.17568	1	3728
GO_REGULATION_OF_MITOCHONDRION_ORGANIZATION	197	0.401981	1.40613	0.00319149	0.175535	1	6077
GO_NEGATIVE_REGULATION_OF_VIRAL_ENTRY_INTO_HOST_CELL	18	0.56217	1.40582	0.0794798	0.175808	1	6559
GO_NEGATIVE_REGULATION_OF_VIRAL_RELEASE_FROM_HOST_CELL	16	0.574208	1.40554	0.0763791	0.175996	1	6559
GO_REGULATION_OF_INTERLEUKIN_8_SECRETION	18	0.567634	1.4048	0.0735502	0.176905	1	2840
GO_POSITIVE_REGULATION_OF_TRANSCRIPTION_INITIATION_FROM_RNA_POLYMERASE_II_PROMOTER	17	0.584904	1.40462	0.0830986	0.176905	1	5222
GO_POSITIVE_REGULATION_OF_VIRAL_RELEASE_FROM_HOST_CELL	15	0.588579	1.40395	0.0731707	0.17767	1	4479
GO_RECEPTOR_METABOLIC_PROCESS	75	0.443096	1.40395	0.0334129	0.17745	1	7193
GO_RESPONSE_TO_ANTIBIOTIC	45	0.472059	1.4038	0.0479798	0.177454	1	3000
GO_NEGATIVE_REGULATION_OF_CELL_CYCLE_G1_S_PHASE_TRANSITION	93	0.430257	1.40359	0.0219146	0.177541	1	7976
GO_METAPHASE_PLATE_CONGRESSION	40	0.489593	1.40308	0.0524934	0.178032	1	5109
GO_CARDIAC_VENTRICLE_DEVELOPMENT	103	0.424019	1.40243	0.0247469	0.178718	1	4148
GO_REGULATION_OF_INTERLEUKIN_8_PRODUCTION	59	0.459138	1.40169	0.0448878	0.179528	1	5062
GO_NEGATIVE_REGULATION_OF_MUSCLE_TISSUE_DEVELOPMENT	35	0.493231	1.40116	0.0617761	0.180069	1	377
GO_REGULATION_OF_COFACTOR_METABOLIC_PROCESS	49	0.467272	1.40087	0.0538173	0.180299	1	2437
GO_REGULATION_OF_ARP2_3_COMPLEX_MEDIATED_ACTIN_NUCLEATION	15	0.588285	1.40085	0.0684736	0.180099	1	4484
KEGG_TOLL_LIKE_RECEPTOR_SIGNALING_PATHWAY	99	0.427138	1.40082	0.0286369	0.179912	1	6512
GO_AMINO_ACID_BETAINE_METABOLIC_PROCESS	17	0.576171	1.40044	0.07173	0.180203	1	5348
GO_MITOCHONDRIAL_FUSION	15	0.594483	1.40023	0.0851371	0.180251	1	3127
GO_POSITIVE_REGULATION_OF_ENDOTHELIAL_CELL_MIGRATION	65	0.453679	1.40006	0.0390995	0.180248	1	4981
GO_CARBOHYDRATE_DERIVATIVE_TRANSPORT	49	0.464808	1.39987	0.0564103	0.180266	1	7214
GO_GLUCOSE_CATABOLIC_PROCESS	28	0.516603	1.39936	0.0505992	0.180761	1	5590
GO_MONOVALENT_INORGANIC_ANION_HOMEOSTASIS	19	0.553974	1.39841	0.0831025	0.181927	1	106
KEGG_PORPHYRIN_AND_CHLOROPHYLL_METABOLISM	32	0.510802	1.39819	0.0568336	0.182021	1	4251
GO_REGULATION_OF_CALCIUM_ION_TRANSMEMBRANE_TRANSPORT	110	0.419635	1.39798	0.0148571	0.182114	1	4305
GO_MACROMOLECULE_METHYLATION	172	0.402887	1.39797	0.0117773	0.181889	1	8077
GO_ARTERY_DEVELOPMENT	75	0.443267	1.39734	0.0310633	0.182576	1	3500
GO_ESTABLISHMENT_OF_MITOTIC_SPINDLE_ORIENTATION	19	0.55469	1.39672	0.0843195	0.183253	1	5020
GO_BICARBONATE_TRANSPORT	44	0.480742	1.39635	0.0571066	0.18357	1	2926
GO_POLYSACCHARIDE_CATABOLIC_PROCESS	23	0.534502	1.3959	0.0837912	0.184019	1	5284
BIOCARTA_FCER1_PATHWAY	38	0.490561	1.39583	0.05	0.183891	1	4897
GO_NEGATIVE_REGULATION_OF_WNT_SIGNALING_PATHWAY	189	0.399105	1.39554	0.00742312	0.184086	1	7779
GO_NEURAL_TUBE_FORMATION	93	0.427571	1.3947	0.0224972	0.185115	1	4782
GO_MITOCHONDRION_LOCALIZATION	32	0.502017	1.39468	0.0483029	0.184914	1	7755
GO_MODULATION_BY_VIRUS_OF_HOST_MORPHOLOGY_OR_PHYSIOLOGY	36	0.48005	1.39464	0.0664011	0.184748	1	5590
GO_SINGLE_ORGANISM_MEMBRANE_FUSION	116	0.416007	1.39399	0.0244716	0.185509	1	6745
GO_REGULATION_OF_SODIUM_ION_TRANSMEMBRANE_TRANSPORT	46	0.470257	1.39353	0.0458599	0.18601	1	4305
GO_NUCLEOTIDE_SUGAR_METABOLIC_PROCESS	33	0.498651	1.39342	0.0598404	0.185911	1	3749
BIOCARTA_EIF_PATHWAY	16	0.583592	1.39284	0.0756063	0.186524	1	9267
GO_NEGATIVE_REGULATION_OF_PROTEIN_KINASE_B_SIGNALING	33	0.497514	1.39224	0.0763052	0.187115	1	8330
GO_REGULATION_OF_ERAD_PATHWAY	27	0.521253	1.39193	0.0783784	0.187365	1	8189
GO_POSITIVE_REGULATION_OF_PHAGOCYTOSIS	46	0.470484	1.39191	0.0559006	0.187171	1	4255
GO_CELLULAR_RESPONSE_TO_MECHANICAL_STIMULUS	78	0.429651	1.39158	0.0326721	0.187449	1	6088
GO_GLUTAMATE_METABOLIC_PROCESS	28	0.508061	1.39135	0.0694259	0.187555	1	1561
GO_NEGATIVE_REGULATION_OF_TOR_SIGNALING	30	0.507557	1.39112	0.0816062	0.187705	1	6220
GO_REGULATION_OF_SISTER_CHROMATID_SEGREGATION	63	0.451408	1.3907	0.0403423	0.18813	1	9540
GO_POSITIVE_REGULATION_OF_SMOOTH_MUSCLE_CELL_PROLIFERATION	60	0.450439	1.39039	0.0471584	0.188406	1	2290
GO_EPITHELIAL_CELL_PROLIFERATION	87	0.424037	1.39017	0.024447	0.188526	1	3702
GO_ACTIVATION_OF_CYSTEINE_TYPE_ENDOPEPTIDASE_ACTIVITY	92	0.426343	1.39008	0.0347924	0.188424	1	5842
GO_DNA_DAMAGE_RESPONSE_DETECTION_OF_DNA_DAMAGE	36	0.487391	1.39003	0.0658065	0.18826	1	7373
GO_BETA_CATENIN_TCF_COMPLEX_ASSEMBLY	42	0.469731	1.38962	0.0498084	0.18863	1	5305
GO_POSITIVE_REGULATION_OF_ATPASE_ACTIVITY	40	0.478308	1.38954	0.0525641	0.18851	1	6306
GO_ENDOCARDIAL_CUSHION_MORPHOGENESIS	22	0.537776	1.38877	0.0708215	0.189405	1	3121
GO_CARDIAC_CHAMBER_DEVELOPMENT	140	0.406765	1.3885	0.0166297	0.189603	1	4148
GO_COFACTOR_CATABOLIC_PROCESS	18	0.559269	1.38827	0.0785414	0.189747	1	4111
GO_PYRIMIDINE_RIBONUCLEOTIDE_METABOLIC_PROCESS	21	0.538411	1.38806	0.0872483	0.189826	1	7339
GO_PEPTIDE_CATABOLIC_PROCESS	23	0.532954	1.38794	0.0715268	0.18976	1	8538
KEGG_DRUG_METABOLISM_OTHER_ENZYMES	41	0.477613	1.38707	0.0716113	0.190944	1	5458
GO_REGULATION_OF_RYANODINE_SENSITIVE_CALCIUM_RELEASE_CHANNEL_ACTIVITY	26	0.518374	1.38687	0.0833333	0.191007	1	4018
GO_REGULATION_OF_TRANSCRIPTION_FACTOR_IMPORT_INTO_NUCLEUS	93	0.42263	1.38666	0.0274914	0.191108	1	6660
GO_HETEROTYPIC_CELL_CELL_ADHESION	27	0.517673	1.38647	0.0822873	0.191169	1	4825
BIOCARTA_GSK3_PATHWAY	27	0.516966	1.38469	0.0610264	0.193531	1	6407
GO_POSITIVE_REGULATION_OF_CALCIUM_ION_IMPORT	52	0.457467	1.38466	0.0478528	0.193337	1	3161
GO_ORGAN_REGENERATION	82	0.431275	1.38417	0.0424028	0.193884	1	4072
GO_VIRION_ASSEMBLY	35	0.483014	1.38407	0.0546667	0.193801	1	8946
GO_REGULATION_OF_STEM_CELL_POPULATION_MAINTENANCE	17	0.577847	1.38402	0.0735502	0.193648	1	4591
GO_ARP2_3_COMPLEX_MEDIATED_ACTIN_NUCLEATION	15	0.59008	1.38389	0.09299	0.193624	1	4783
GO_NIK_NF_KAPPAB_SIGNALING	83	0.428709	1.38386	0.0327103	0.193446	1	8936
GO_ERYTHROCYTE_HOMEOSTASIS	69	0.435739	1.38323	0.0479616	0.194179	1	4727
GO_HEART_PROCESS	83	0.431586	1.38292	0.0352941	0.194413	1	4305
GO_T_HELPER_1_TYPE_IMMUNE_RESPONSE	19	0.548113	1.38291	0.1	0.194192	1	5428
GO_CALCIUM_ION_REGULATED_EXOCYTOSIS	75	0.434146	1.38264	0.0481221	0.19435	1	2612
GO_EPITHELIAL_TO_MESENCHYMAL_TRANSITION	54	0.456699	1.38239	0.0310174	0.194545	1	2599
GO_MESONEPHROS_DEVELOPMENT	90	0.426197	1.38225	0.0339181	0.194517	1	2671
GO_ASTROCYTE_DEVELOPMENT	19	0.554336	1.38199	0.0940171	0.194713	1	5136
GO_ANTIGEN_PROCESSING_AND_PRESENTATION_OF_ENDOGENOUS_ANTIGEN	17	0.563198	1.38183	0.0915594	0.194718	1	7241
GO_SCHWANN_CELL_DIFFERENTIATION	30	0.502507	1.38154	0.0730412	0.194958	1	5467
GO_REGULATION_OF_DNA_BIOSYNTHETIC_PROCESS	91	0.422131	1.3815	0.03708	0.194796	1	5738
GO_RESPONSE_TO_VITAMIN	97	0.423817	1.381	0.0307868	0.195286	1	3715
GO_SIGNAL_TRANSDUCTION_IN_RESPONSE_TO_DNA_DAMAGE	92	0.419582	1.37962	0.0320733	0.197106	1	5893
GO_REGENERATION	154	0.404869	1.37946	0.0187431	0.197122	1	3715
GO_SOMITOGENESIS	61	0.445824	1.37907	0.0489845	0.197477	1	1182
GO_PEPTIDYL_GLUTAMIC_ACID_MODIFICATION	27	0.511632	1.37868	0.07327	0.197849	1	3112
GO_ORGANELLE_MEMBRANE_FUSION	91	0.424297	1.37815	0.0286369	0.198441	1	6905
GO_SYNAPTIC_VESICLE_LOCALIZATION	100	0.419179	1.3781	0.0377143	0.19829	1	5794
GO_GOLGI_TO_PLASMA_MEMBRANE_TRANSPORT	40	0.478384	1.37805	0.0643939	0.198146	1	6280
GO_POSITIVE_REGULATION_OF_EPITHELIAL_TO_MESENCHYMAL_TRANSITION	33	0.49277	1.37781	0.0619946	0.198281	1	7585
GO_REGULATION_OF_INTRACELLULAR_STEROID_HORMONE_RECEPTOR_SIGNALING_PATHWAY	55	0.457461	1.37711	0.0537241	0.199121	1	6921
GO_REGULATION_OF_ACTIN_FILAMENT_LENGTH	144	0.405702	1.37656	0.027027	0.199752	1	3140
GO_CYTOKINE_METABOLIC_PROCESS	17	0.577234	1.37652	0.09	0.199586	1	1363
KEGG_STEROID_HORMONE_BIOSYNTHESIS	46	0.4634	1.37502	0.0571429	0.201669	1	3751
GO_INTRINSIC_APOPTOTIC_SIGNALING_PATHWAY_BY_P53_CLASS_MEDIATOR	52	0.452482	1.37463	0.0544554	0.202043	1	3164
GO_NEGATIVE_REGULATION_OF_PEPTIDYL_SERINE_PHOSPHORYLATION	21	0.538702	1.37442	0.0906593	0.202138	1	4018
GO_FC_GAMMA_RECEPTOR_SIGNALING_PATHWAY	73	0.433284	1.37434	0.0476191	0.202025	1	4806
GO_MAINTENANCE_OF_PROTEIN_LOCALIZATION_IN_ORGANELLE	29	0.507818	1.37416	0.0781893	0.202065	1	8396
GO_ADAPTATION_OF_SIGNALING_PATHWAY	20	0.543377	1.37314	0.0793872	0.20352	1	7186
GO_REGULATION_OF_INTRINSIC_APOPTOTIC_SIGNALING_PATHWAY_IN_RESPONSE_TO_DNA_DAMAGE	31	0.500962	1.37312	0.0794078	0.203306	1	3498
GO_RESPONSE_TO_TESTOSTERONE	37	0.485224	1.3731	0.0689207	0.203097	1	2062
GO_ZYMOGEN_ACTIVATION	108	0.411004	1.37295	0.0386364	0.203108	1	5842
GO_APOPTOTIC_NUCLEAR_CHANGES	24	0.515444	1.37236	0.0866035	0.203858	1	2311
GO_INTRACELLULAR_RECEPTOR_SIGNALING_PATHWAY	163	0.391996	1.37206	0.0150215	0.204054	1	8206
GO_DNA_REPLICATION_DEPENDENT_NUCLEOSOME_ORGANIZATION	31	0.492505	1.37178	0.0800525	0.204265	1	8967
GO_RESPONSE_TO_MINERALOCORTICOID	34	0.490183	1.3717	0.0774194	0.204152	1	2533
GO_PHOSPHATIDYLINOSITOL_BIOSYNTHETIC_PROCESS	118	0.409598	1.37166	0.027933	0.203993	1	5733
GO_CENTROMERE_COMPLEX_ASSEMBLY	43	0.472971	1.37149	0.0723514	0.204037	1	6445
GO_REGULATION_OF_ATPASE_ACTIVITY	58	0.449037	1.3713	0.0473225	0.204122	1	4669
GO_ESTABLISHMENT_OF_MITOCHONDRION_LOCALIZATION	15	0.575405	1.37121	0.0980663	0.204022	1	8199
GO_REGULATION_OF_CALCIUM_ION_IMPORT	98	0.418989	1.37119	0.021764	0.203808	1	4305
GO_TRIVALENT_INORGANIC_CATION_TRANSPORT	39	0.47573	1.37098	0.0836551	0.203898	1	3412
GO_REGULATION_OF_NUCLEASE_ACTIVITY	23	0.519849	1.37074	0.0896552	0.204047	1	4572
GO_RETINA_VASCULATURE_DEVELOPMENT_IN_CAMERA_TYPE_EYE	16	0.575485	1.37059	0.0948276	0.204068	1	1982
GO_CELL_CYCLE_G2_M_PHASE_TRANSITION	134	0.404542	1.37055	0.0184984	0.203896	1	7769
GO_REGULATION_OF_INTRACELLULAR_ESTROGEN_RECEPTOR_SIGNALING_PATHWAY	24	0.519134	1.37048	0.0876011	0.203766	1	6759
GO_POSITIVE_REGULATION_OF_GLYCOGEN_METABOLIC_PROCESS	17	0.563493	1.37023	0.108727	0.203923	1	1290
GO_NEGATIVE_REGULATION_OF_TRANSPORTER_ACTIVITY	61	0.447868	1.36984	0.0514076	0.204281	1	4580
GO_MULTI_ORGANISM_MEMBRANE_ORGANIZATION	28	0.509584	1.36923	0.0934579	0.205018	1	7661
GO_REGULATION_OF_DNA_TEMPLATED_TRANSCRIPTION_IN_RESPONSE_TO_STRESS	63	0.438116	1.36883	0.0486358	0.205405	1	8907
KEGG_P53_SIGNALING_PATHWAY	65	0.433527	1.36782	0.0484634	0.206793	1	4913
GO_REGULATION_OF_PHOSPHATIDYLINOSITOL_3_KINASE_ACTIVITY	39	0.471775	1.36751	0.065703	0.207075	1	3080
GO_GLAND_MORPHOGENESIS	97	0.416499	1.36732	0.0391705	0.207108	1	3610
GO_PROTEIN_TARGETING_TO_MEMBRANE	153	0.395156	1.36715	0.0184582	0.207108	1	9495
GO_PROTEIN_K63_LINKED_DEUBIQUITINATION	22	0.535137	1.36709	0.0874832	0.206985	1	5383
GO_REGULATION_OF_CARDIAC_MUSCLE_CONTRACTION_BY_CALCIUM_ION_SIGNALING	23	0.525947	1.36682	0.0930233	0.207131	1	4305
KEGG_PHOSPHATIDYLINOSITOL_SIGNALING_SYSTEM	76	0.431171	1.36667	0.0470588	0.207162	1	3815
GO_SOMATIC_DIVERSIFICATION_OF_IMMUNOGLOBULINS	28	0.503533	1.36501	0.102667	0.209508	1	5434
GO_REGULATION_OF_MRNA_SPLICING_VIA_SPLICEOSOME	60	0.44176	1.36465	0.0538278	0.209863	1	10103
GO_REGULATION_OF_DNA_REPLICATION	154	0.39964	1.36458	0.0240964	0.209719	1	5837
GO_RESPONSE_TO_HEAT	85	0.417055	1.36455	0.0478413	0.209548	1	8404
KEGG_RNA_POLYMERASE	28	0.512397	1.36431	0.0873016	0.209723	1	5212
GO_REGULATION_OF_BMP_SIGNALING_PATHWAY	74	0.430055	1.36397	0.0449173	0.210008	1	2113
GO_CEREBELLAR_CORTEX_FORMATION	21	0.538318	1.36386	0.0955679	0.209931	1	4948
GO_GLUTAMINE_FAMILY_AMINO_ACID_METABOLIC_PROCESS	63	0.442599	1.36291	0.0584653	0.211154	1	6267
GO_INTERACTION_WITH_HOST	126	0.403044	1.36269	0.0355556	0.211257	1	5590
GO_NEGATIVE_REGULATION_OF_CELL_CYCLE_PHASE_TRANSITION	139	0.396097	1.36248	0.0294438	0.211351	1	6837
GO_ENDOPLASMIC_RETICULUM_TO_CYTOSOL_TRANSPORT	21	0.519232	1.36214	0.0879121	0.21159	1	7852
GO_ECTODERMAL_PLACODE_DEVELOPMENT	15	0.574642	1.3618	0.102418	0.211894	1	1778
GO_REGULATION_OF_TELOMERASE_RNA_LOCALIZATION_TO_CAJAL_BODY	15	0.566812	1.36117	0.119887	0.212639	1	8693
GO_MACROMITOPHAGY	127	0.399988	1.36116	0.0353982	0.212449	1	5102
GO_POSITIVE_REGULATION_OF_PHOSPHOLIPID_METABOLIC_PROCESS	41	0.467673	1.3606	0.07393	0.21312	1	3583
GO_REGULATION_OF_INTERFERON_BETA_PRODUCTION	43	0.465442	1.36002	0.0589681	0.213844	1	9098
GO_REGULATION_OF_PROTEIN_POLYMERIZATION	162	0.394575	1.35957	0.0172414	0.214282	1	5541
GO_HEXOSE_CATABOLIC_PROCESS	47	0.45983	1.35902	0.0743494	0.214943	1	2194
GO_REGULATION_OF_DEFENSE_RESPONSE_TO_VIRUS	183	0.391367	1.35901	0.0181044	0.214723	1	5786
BIOCARTA_HIVNEF_PATHWAY	58	0.439901	1.35884	0.070197	0.214745	1	2812
GO_NEGATIVE_REGULATION_OF_MUSCLE_CELL_DIFFERENTIATION	53	0.456406	1.35827	0.0591862	0.21547	1	5781
GO_NEGATIVE_REGULATION_OF_MUSCLE_CONTRACTION	20	0.537793	1.35798	0.0998593	0.215681	1	5891
GO_CELL_CYCLE_ARREST	143	0.397642	1.35736	0.0214362	0.21641	1	8320
GO_ACTIVATION_OF_INNATE_IMMUNE_RESPONSE	199	0.384441	1.35732	0.0127119	0.216246	1	7387
GO_REGULATION_OF_CELL_FATE_COMMITMENT	26	0.50719	1.35684	0.0901961	0.216771	1	3249
GO_T_CELL_RECEPTOR_SIGNALING_PATHWAY	137	0.399397	1.35664	0.0230011	0.21684	1	8936
GO_NEURAL_TUBE_DEVELOPMENT	146	0.394467	1.3563	0.025974	0.217132	1	4782
GO_APOPTOTIC_MITOCHONDRIAL_CHANGES	55	0.439396	1.35613	0.0569007	0.217171	1	6715
GO_NEGATIVE_REGULATION_OF_INTRINSIC_APOPTOTIC_SIGNALING_PATHWAY_BY_P53_CLASS_MEDIATOR	17	0.559638	1.35613	0.0973937	0.216951	1	351
GO_SIGNAL_TRANSDUCTION_IN_ABSENCE_OF_LIGAND	33	0.483375	1.35605	0.0831099	0.216843	1	8817
GO_INDOLE_CONTAINING_COMPOUND_METABOLIC_PROCESS	25	0.51791	1.35581	0.098916	0.216976	1	4948
GO_DNA_INTEGRITY_CHECKPOINT	136	0.397721	1.35551	0.0347072	0.217258	1	7831
GO_POSITIVE_REGULATION_OF_CYSTEINE_TYPE_ENDOPEPTIDASE_ACTIVITY_INVOLVED_IN_APOPTOTIC_SIGNALING_PATHWAY	17	0.54779	1.35458	0.101389	0.218556	1	2693
GO_ADHERENS_JUNCTION_ASSEMBLY	33	0.487532	1.35411	0.0798429	0.219115	1	5047
GO_PEPTIDYL_ASPARAGINE_MODIFICATION	39	0.469087	1.3539	0.076537	0.219225	1	4649
GO_PYRIMIDINE_NUCLEOSIDE_TRIPHOSPHATE_METABOLIC_PROCESS	19	0.538617	1.35373	0.1	0.219228	1	5446
BIOCARTA_MTOR_PATHWAY	23	0.515288	1.35368	0.110204	0.219076	1	11314
GO_POSITIVE_REGULATION_OF_DNA_METABOLIC_PROCESS	173	0.391093	1.35351	0.018143	0.219115	1	5512
GO_POSITIVE_REGULATION_OF_CELL_CYCLE_ARREST	81	0.421953	1.35289	0.051963	0.219901	1	5893
GO_MODIFICATION_BY_SYMBIONT_OF_HOST_MORPHOLOGY_OR_PHYSIOLOGY	44	0.458502	1.35202	0.0732323	0.221085	1	5590
GO_POSITIVE_REGULATION_OF_FIBROBLAST_PROLIFERATION	51	0.449799	1.35201	0.0721519	0.220871	1	1542
GO_NEGATIVE_REGULATION_OF_SMOOTH_MUSCLE_CELL_MIGRATION	16	0.571646	1.35189	0.11	0.220867	1	1412
GO_POSITIVE_REGULATION_OF_CALCIUM_ION_TRANSMEMBRANE_TRANSPORT	55	0.44394	1.35161	0.0615006	0.22106	1	2462
GO_CARDIAC_VENTRICLE_MORPHOGENESIS	61	0.436968	1.35145	0.0675513	0.221097	1	4148
KEGG_DNA_REPLICATION	36	0.468264	1.3513	0.0994764	0.221094	1	8490
GO_REGULATION_OF_REACTIVE_OXYGEN_SPECIES_METABOLIC_PROCESS	146	0.398633	1.35112	0.016269	0.221151	1	4930
GO_REGULATION_OF_ERYTHROCYTE_DIFFERENTIATION	36	0.475239	1.35076	0.0789474	0.221468	1	3220
GO_RESPONSE_TO_AMINE	48	0.448505	1.35069	0.0733249	0.221346	1	3874
GO_MEMBRANE_DISASSEMBLY	43	0.464348	1.35061	0.0726329	0.22123	1	7560
GO_TELOMERE_MAINTENANCE_VIA_RECOMBINATION	32	0.484749	1.35041	0.0800525	0.22133	1	7099
GO_POSITIVE_REGULATION_OF_I_KAPPAB_KINASE_NF_KAPPAB_SIGNALING	174	0.384873	1.35014	0.0182796	0.221491	1	6562
GO_AXO_DENDRITIC_TRANSPORT	33	0.486733	1.35012	0.0711514	0.221303	1	5730
GO_REGULATION_OF_CYTOKINE_PRODUCTION_INVOLVED_IN_IMMUNE_RESPONSE	56	0.444959	1.35009	0.0576687	0.221104	1	2204
GO_SPECIFICATION_OF_SYMMETRY	112	0.403262	1.34969	0.0452489	0.221519	1	6458
GO_HISTONE_MONOUBIQUITINATION	23	0.524602	1.34946	0.0879121	0.221689	1	5133
GO_CELLULAR_RESPONSE_TO_TOXIC_SUBSTANCE	24	0.515564	1.34935	0.092827	0.221641	1	1821
GO_REGULATION_OF_INCLUSION_BODY_ASSEMBLY	16	0.556746	1.34916	0.110482	0.221714	1	6306
GO_MONOSACCHARIDE_CATABOLIC_PROCESS	56	0.439343	1.34908	0.0742574	0.221604	1	4153
GO_HISTONE_H2A_UBIQUITINATION	16	0.554653	1.349	0.110951	0.221502	1	3620
BIOCARTA_CDC42RAC_PATHWAY	15	0.562567	1.34889	0.113154	0.221472	1	4266
GO_MEMBRANE_LIPID_METABOLIC_PROCESS	176	0.390636	1.34849	0.0235798	0.221925	1	6222
BIOCARTA_CERAMIDE_PATHWAY	22	0.527068	1.34829	0.0969101	0.222017	1	6016
GO_CELL_CYCLE_CHECKPOINT	180	0.386405	1.34782	0.0203209	0.222521	1	7831
GO_CELL_JUNCTION_ORGANIZATION	176	0.384323	1.34719	0.0172228	0.223278	1	6776
GO_EMBRYO_IMPLANTATION	38	0.46609	1.34668	0.0867876	0.223894	1	6154
GO_EMBRYONIC_DIGESTIVE_TRACT_MORPHOGENESIS	17	0.552433	1.34653	0.0998632	0.22395	1	98
GO_RESPONSE_TO_TRANSFORMING_GROWTH_FACTOR_BETA	142	0.394922	1.34644	0.0355221	0.223861	1	3982
BIOCARTA_P38MAPK_PATHWAY	39	0.46911	1.34588	0.0779874	0.224549	1	8613
GO_KERATAN_SULFATE_BIOSYNTHETIC_PROCESS	27	0.504654	1.34569	0.0983607	0.224628	1	7658
BIOCARTA_RAC1_PATHWAY	23	0.515301	1.34511	0.100543	0.225332	1	3074
GO_RIBOSOMAL_SMALL_SUBUNIT_ASSEMBLY	16	0.561678	1.34507	0.114778	0.225159	1	4617
GO_METANEPHROS_DEVELOPMENT	81	0.416355	1.34452	0.0568047	0.225865	1	3466
KEGG_TGF_BETA_SIGNALING_PATHWAY	85	0.417471	1.34447	0.0502857	0.225724	1	5305
BIOCARTA_RARRXR_PATHWAY	15	0.570663	1.34431	0.11522	0.225748	1	3684
GO_LIPOPROTEIN_METABOLIC_PROCESS	122	0.400429	1.34427	0.0325477	0.22558	1	5906
GO_POSITIVE_REGULATION_OF_ACTIN_NUCLEATION	16	0.54913	1.34368	0.118621	0.226302	1	535
GO_RESPONSE_TO_FLUID_SHEAR_STRESS	34	0.481301	1.34311	0.0868984	0.227036	1	5171
GO_SPINDLE_LOCALIZATION	37	0.46539	1.34307	0.098916	0.226877	1	5020
GO_REGULATION_OF_CELL_CYCLE_ARREST	102	0.406073	1.34199	0.0519187	0.228477	1	5893
GO_ESTABLISHMENT_OF_CELL_POLARITY	85	0.413145	1.34147	0.0556845	0.22911	1	4625
BIOCARTA_ERK_PATHWAY	28	0.488648	1.34085	0.0849057	0.229803	1	4268
GO_ANTIGEN_PROCESSING_AND_PRESENTATION_OF_EXOGENOUS_PEPTIDE_ANTIGEN_VIA_MHC_CLASS_I	65	0.431467	1.33911	0.0706587	0.232497	1	5222
GO_REGULATION_OF_STEM_CELL_DIFFERENTIATION	108	0.401026	1.33846	0.0426966	0.233392	1	5837
GO_REGULATION_OF_MUSCLE_ADAPTATION	61	0.428727	1.33762	0.070632	0.234612	1	3800
KEGG_SYSTEMIC_LUPUS_ERYTHEMATOSUS	128	0.400972	1.33761	0.0331858	0.234392	1	7160
GO_CYTOKINE_SECRETION	38	0.468364	1.33755	0.0887417	0.234266	1	1332
BIOCARTA_GH_PATHWAY	28	0.496684	1.33748	0.0927694	0.234148	1	4266
KEGG_TYROSINE_METABOLISM	39	0.464844	1.33736	0.0877193	0.234112	1	3650
GO_PHOSPHATIDYLCHOLINE_BIOSYNTHETIC_PROCESS	26	0.495496	1.3365	0.105997	0.235275	1	4757
GO_RESPONSE_TO_ETHANOL	134	0.397939	1.33613	0.0387168	0.235686	1	4268
GO_DNA_SYNTHESIS_INVOLVED_IN_DNA_REPAIR	67	0.424874	1.33601	0.0705882	0.235639	1	8259
GO_RESPONSE_TO_DIETARY_EXCESS	21	0.523569	1.33538	0.0992908	0.236501	1	696
GO_RESPONSE_TO_ZINC_ION	54	0.440192	1.3353	0.0755396	0.23639	1	6228
GO_DIGESTIVE_SYSTEM_DEVELOPMENT	145	0.388648	1.33495	0.0384193	0.2368	1	3993
GO_RESPONSE_TO_UV_B	16	0.548905	1.33493	0.124823	0.2366	1	2991
GO_REGULATION_OF_TRANSCRIPTION_INITIATION_FROM_RNA_POLYMERASE_II_PROMOTER	23	0.515808	1.33446	0.0969529	0.237128	1	5222
GO_RESPONSE_TO_UV	119	0.400746	1.33446	0.0302352	0.23689	1	4515
GO_REGULATION_OF_EARLY_ENDOSOME_TO_LATE_ENDOSOME_TRANSPORT	16	0.556924	1.33424	0.125731	0.237035	1	3533
GO_CELLULAR_RESPONSE_TO_CAMP	49	0.446771	1.33423	0.0796569	0.236803	1	1277
GO_RESPONSE_TO_TRANSITION_METAL_NANOPARTICLE	142	0.389382	1.33409	0.0359086	0.236758	1	6250
GO_MULTI_ORGANISM_ORGANELLE_ORGANIZATION	22	0.504161	1.33391	0.101671	0.236832	1	7500
GO_RAS_PROTEIN_SIGNAL_TRANSDUCTION	139	0.39071	1.33386	0.0305677	0.236683	1	5406
GO_STAT_CASCADE	47	0.444893	1.33348	0.0717029	0.237059	1	4858
GO_LIPID_STORAGE	26	0.499232	1.33303	0.103356	0.237582	1	8004
GO_NEGATIVE_REGULATION_OF_CELLULAR_AMIDE_METABOLIC_PROCESS	119	0.396591	1.33272	0.0547486	0.237855	1	8038
GO_RESPONSE_TO_CORTICOSTEROID	173	0.382663	1.33236	0.0225322	0.238242	1	3874
GO_RESPONSE_TO_INTERFERON_BETA	21	0.525079	1.33179	0.0944993	0.238972	1	5210
BIOCARTA_EGF_PATHWAY	31	0.479536	1.33175	0.125506	0.238805	1	7177
GO_POSTREPLICATION_REPAIR	48	0.444201	1.3317	0.0834387	0.238616	1	8798
GO_FEMALE_SEX_DIFFERENTIATION	115	0.397617	1.33166	0.0352423	0.238459	1	2527
GO_SYNAPTIC_VESICLE_CYCLE	86	0.410409	1.33127	0.0542099	0.238884	1	2612
GO_ODONTOGENESIS_OF_DENTIN_CONTAINING_TOOTH	74	0.418799	1.33087	0.0658049	0.239323	1	3155
GO_PYRIMIDINE_NUCLEOSIDE_TRIPHOSPHATE_BIOSYNTHETIC_PROCESS	16	0.55498	1.33083	0.112392	0.239135	1	2257
GO_RESPONSE_TO_SALT_STRESS	19	0.534162	1.33069	0.130624	0.239142	1	1710
GO_ESTABLISHMENT_OF_SPINDLE_ORIENTATION	25	0.50078	1.33063	0.108516	0.239001	1	5020
GO_REGULATION_OF_NUCLEAR_DIVISION	157	0.384328	1.33026	0.0257787	0.239429	1	6712
GO_MYELOID_CELL_HOMEOSTASIS	84	0.412986	1.33007	0.0518433	0.239523	1	5260
GO_APPENDAGE_DEVELOPMENT	163	0.382465	1.33005	0.0280475	0.239327	1	5305
KEGG_INSULIN_SIGNALING_PATHWAY	137	0.391802	1.32936	0.0308031	0.24024	1	8552
GO_GOLGI_TO_PLASMA_MEMBRANE_PROTEIN_TRANSPORT	26	0.50086	1.32899	0.105978	0.240625	1	6073
GO_REGULATION_OF_CHROMATIN_ORGANIZATION	148	0.388113	1.32897	0.0341786	0.240412	1	7604
GO_POSITIVE_REGULATION_OF_NEURON_DEATH	65	0.421389	1.32891	0.0586124	0.240291	1	5737
GO_ENDOCARDIAL_CUSHION_FORMATION	15	0.562518	1.32837	0.122939	0.24093	1	2416
GO_PERIPHERAL_NERVOUS_SYSTEM_AXON_ENSHEATHMENT	21	0.525009	1.32817	0.105556	0.241026	1	5467
GO_CHROMOSOME_CONDENSATION	29	0.484832	1.3281	0.101183	0.240907	1	5185
GO_RESPONSE_TO_ORGANOPHOSPHORUS	136	0.390561	1.32808	0.04253	0.24071	1	3381
GO_GLUCAN_METABOLIC_PROCESS	55	0.437392	1.32797	0.0957711	0.240656	1	6254
GO_LIPID_HOMEOSTASIS	107	0.395451	1.32794	0.0488346	0.240488	1	5521
GO_REGULATION_OF_MRNA_CATABOLIC_PROCESS	25	0.497661	1.32758	0.118294	0.240885	1	5478
GO_MITOTIC_DNA_INTEGRITY_CHECKPOINT	94	0.404157	1.32748	0.0681293	0.240787	1	8324
GO_PROXIMAL_DISTAL_PATTERN_FORMATION	31	0.474583	1.32746	0.101198	0.24058	1	1261
GO_POSITIVE_REGULATION_OF_INTERLEUKIN_6_PRODUCTION	66	0.428077	1.3274	0.0768322	0.240446	1	6219
GO_CARBOHYDRATE_HOMEOSTASIS	162	0.386998	1.32736	0.0226782	0.240277	1	4268
GO_TOR_SIGNALING	16	0.554953	1.32665	0.107042	0.241271	1	3368
BIOCARTA_NFKB_PATHWAY	23	0.514825	1.32657	0.107629	0.24117	1	6407
GO_POSITIVE_REGULATION_OF_PHOSPHATIDYLINOSITOL_3_KINASE_SIGNALING	60	0.424601	1.32592	0.0776583	0.242098	1	2201
GO_PROTEIN_DEPOLYMERIZATION	24	0.505072	1.32548	0.107095	0.242618	1	7356
GO_POSITIVE_REGULATION_OF_INTERLEUKIN_8_PRODUCTION	45	0.457625	1.3254	0.109726	0.242515	1	1363
GO_OVULATION_CYCLE	112	0.396527	1.32529	0.0501672	0.242458	1	3702
GO_REGULATION_OF_CARDIAC_MUSCLE_CELL_CONTRACTION	27	0.489489	1.32529	0.118294	0.242226	1	4305
GO_DEVELOPMENTAL_INDUCTION	27	0.485418	1.32417	0.120219	0.243918	1	2575
BIOCARTA_TOLL_PATHWAY	37	0.467743	1.32411	0.091029	0.243791	1	7208
KEGG_CYSTEINE_AND_METHIONINE_METABOLISM	33	0.477853	1.32403	0.105263	0.243702	1	8047
GO_NON_CANONICAL_WNT_SIGNALING_PATHWAY	136	0.391603	1.3238	0.0347826	0.243821	1	7779
KEGG_COLORECTAL_CANCER	62	0.433048	1.32373	0.0759952	0.243734	1	5739
KEGG_ADIPOCYTOKINE_SIGNALING_PATHWAY	66	0.425977	1.32311	0.0824373	0.244522	1	7119
GO_REGULATION_OF_NEURON_APOPTOTIC_PROCESS	186	0.379368	1.32257	0.0286017	0.245211	1	3696
GO_POSITIVE_REGULATION_OF_CYTOSKELETON_ORGANIZATION	165	0.382012	1.32233	0.0255319	0.245398	1	4783
GO_SECONDARY_METABOLITE_BIOSYNTHETIC_PROCESS	19	0.524108	1.32164	0.129076	0.246377	1	3933
GO_SIGNAL_PEPTIDE_PROCESSING	22	0.508992	1.32104	0.118132	0.247209	1	2571
GO_REGULATION_OF_SODIUM_ION_TRANSMEMBRANE_TRANSPORTER_ACTIVITY	36	0.463196	1.32068	0.102628	0.247608	1	3553
GO_PROTEIN_DEALKYLATION	26	0.487216	1.32068	0.12283	0.247377	1	3594
GO_MICROVILLUS_ORGANIZATION	19	0.523995	1.32066	0.124108	0.247181	1	5143
GO_EXTRINSIC_APOPTOTIC_SIGNALING_PATHWAY	96	0.405277	1.32053	0.0553633	0.247181	1	7152
GO_NEGATIVE_REGULATION_OF_VIRAL_TRANSCRIPTION	23	0.501751	1.3204	0.106469	0.247162	1	6559
GO_MAINTENANCE_OF_LOCATION_IN_CELL	93	0.403213	1.32022	0.0612009	0.247242	1	8606
GO_CORTICAL_CYTOSKELETON_ORGANIZATION	34	0.474422	1.32009	0.102597	0.247229	1	5436
BIOCARTA_P53HYPOXIA_PATHWAY	22	0.502776	1.31981	0.124498	0.247523	1	3975
GO_EMBRYONIC_DIGESTIVE_TRACT_DEVELOPMENT	32	0.473502	1.31978	0.0981912	0.247335	1	390
GO_REGULATION_OF_RECEPTOR_RECYCLING	19	0.540138	1.31856	0.122807	0.249155	1	4615
GO_NEGATIVE_REGULATION_OF_SIGNAL_TRANSDUCTION_BY_P53_CLASS_MEDIATOR	26	0.481178	1.31738	0.123119	0.250917	1	6969
GO_LABYRINTHINE_LAYER_BLOOD_VESSEL_DEVELOPMENT	18	0.525963	1.31705	0.122191	0.251207	1	4020
GO_SERINE_FAMILY_AMINO_ACID_METABOLIC_PROCESS	39	0.455728	1.31627	0.0949198	0.252275	1	6526
GO_POSITIVE_REGULATION_OF_ENDOCYTOSIS	113	0.394436	1.31582	0.0538117	0.252812	1	4603
GO_REGULATION_OF_METANEPHROS_DEVELOPMENT	23	0.497799	1.31569	0.129526	0.252788	1	1777
GO_IMMUNOGLOBULIN_PRODUCTION	43	0.445503	1.3156	0.103797	0.252718	1	5434
GO_KIDNEY_EPITHELIUM_DEVELOPMENT	125	0.390188	1.31546	0.040305	0.252749	1	3403
GO_AMINE_BIOSYNTHETIC_PROCESS	20	0.527346	1.3149	0.130667	0.25347	1	2740
GO_RIBOSOMAL_LARGE_SUBUNIT_ASSEMBLY	22	0.506002	1.3147	0.13649	0.253627	1	8687
GO_HAIR_CELL_DIFFERENTIATION	35	0.467063	1.31396	0.104222	0.25464	1	1096
GO_CYTOSKELETON_DEPENDENT_CYTOKINESIS	38	0.464124	1.31356	0.0969388	0.255085	1	3590
BIOCARTA_TOB1_PATHWAY	19	0.526391	1.3131	0.135021	0.255622	1	8051
GO_NEGATIVE_REGULATION_OF_TRANSLATIONAL_INITIATION	19	0.526249	1.31306	0.131579	0.255461	1	10983
KEGG_ACUTE_MYELOID_LEUKEMIA	57	0.430221	1.31296	0.0830281	0.255376	1	8588
GO_NEGATIVE_REGULATION_OF_NEURON_APOPTOTIC_PROCESS	131	0.389355	1.31289	0.0423163	0.255253	1	5525
GO_MESODERM_DEVELOPMENT	113	0.397854	1.31265	0.0558036	0.255446	1	3324
BIOCARTA_TGFB_PATHWAY	19	0.525065	1.31265	0.148571	0.255209	1	7585
GO_CELLULAR_RESPONSE_TO_CORTICOSTEROID_STIMULUS	57	0.433692	1.31245	0.0795725	0.2553	1	3870
GO_POSITIVE_REGULATION_OF_TUMOR_NECROSIS_FACTOR_SUPERFAMILY_CYTOKINE_PRODUCTION	57	0.432911	1.31213	0.0838396	0.255655	1	6219
GO_RESPONSE_TO_INTERLEUKIN_4	30	0.486016	1.3119	0.133244	0.255799	1	7143
GO_TRNA_METHYLATION	19	0.524112	1.31155	0.133803	0.256138	1	6874
GO_POSITIVE_REGULATION_OF_REACTIVE_OXYGEN_SPECIES_METABOLIC_PROCESS	84	0.408898	1.31058	0.0724971	0.257632	1	5152
GO_REGULATION_OF_ACTIN_CYTOSKELETON_REORGANIZATION	31	0.470761	1.31049	0.124183	0.257545	1	3399
GO_AMINO_SUGAR_METABOLIC_PROCESS	38	0.450401	1.31043	0.11236	0.257428	1	3798
GO_NEGATIVE_REGULATION_OF_MYOTUBE_DIFFERENTIATION	17	0.524329	1.31027	0.146036	0.257461	1	3583
GO_VACUOLAR_ACIDIFICATION	15	0.545445	1.31025	0.151383	0.257261	1	6113
GO_POSITIVE_REGULATION_OF_CHEMOKINE_PRODUCTION	48	0.44329	1.30986	0.0898438	0.257692	1	7208
GO_RESPONSE_TO_PURINE_CONTAINING_COMPOUND	154	0.382496	1.3098	0.0373932	0.257551	1	3381
GO_REGULATION_OF_GENERATION_OF_PRECURSOR_METABOLITES_AND_ENERGY	84	0.403286	1.30966	0.0757576	0.257576	1	5488
GO_REGULATION_OF_EXTRINSIC_APOPTOTIC_SIGNALING_PATHWAY_IN_ABSENCE_OF_LIGAND	46	0.445241	1.30933	0.0980892	0.257866	1	6213
GO_NON_RECOMBINATIONAL_REPAIR	63	0.423896	1.30907	0.0940476	0.258096	1	8996
GO_ENDOCHONDRAL_BONE_MORPHOGENESIS	44	0.445016	1.30891	0.112944	0.258133	1	2671
GO_RESPONSE_TO_TYPE_I_INTERFERON	68	0.416661	1.30884	0.0888889	0.258003	1	4792
GO_G1_DNA_DAMAGE_CHECKPOINT	69	0.41445	1.30858	0.0810489	0.258221	1	7831
GO_REGULATION_OF_POLYSACCHARIDE_METABOLIC_PROCESS	42	0.451363	1.30792	0.119497	0.259177	1	1897
GO_POSITIVE_REGULATION_OF_PROTEIN_POLYMERIZATION	81	0.406804	1.30721	0.0672074	0.260149	1	4395
GO_REGULATION_OF_RESPONSE_TO_CYTOKINE_STIMULUS	136	0.383876	1.30646	0.0526882	0.261252	1	8558
GO_CELLULAR_RESPONSE_TO_VITAMIN	25	0.489545	1.30614	0.129834	0.261611	1	130
GO_PLASMA_MEMBRANE_FUSION	22	0.508377	1.30599	0.144258	0.261684	1	1921
GO_REGULATION_OF_GASTRULATION	32	0.473371	1.30567	0.114286	0.262048	1	4067
GO_REGULATION_OF_RAS_PROTEIN_SIGNAL_TRANSDUCTION	179	0.373431	1.30537	0.0315904	0.262321	1	4828
GO_CARDIAC_SEPTUM_DEVELOPMENT	82	0.40764	1.30526	0.0818713	0.262274	1	4020
GO_REGULATION_OF_SMOOTH_MUSCLE_CELL_MIGRATION	49	0.429381	1.3051	0.0972053	0.262314	1	3577
GO_PHOSPHOLIPID_DEPHOSPHORYLATION	22	0.50504	1.30487	0.133803	0.262467	1	2767
KEGG_PANCREATIC_CANCER	68	0.414549	1.30415	0.0899408	0.263554	1	5739
GO_RNA_POLYADENYLATION	28	0.481422	1.30409	0.136897	0.263424	1	5115
GO_NEGATIVE_REGULATION_OF_INTRACELLULAR_PROTEIN_TRANSPORT	93	0.397551	1.30394	0.0710195	0.263479	1	6711
GO_GLIAL_CELL_DEVELOPMENT	73	0.415591	1.30384	0.0839329	0.263417	1	5152
GO_MAINTENANCE_OF_LOCATION	134	0.385146	1.30338	0.04814	0.263958	1	8606
GO_NEGATIVE_REGULATION_OF_CELLULAR_CATABOLIC_PROCESS	147	0.384999	1.30316	0.0601751	0.264127	1	4653
GO_REGULATION_OF_ARF_PROTEIN_SIGNAL_TRANSDUCTION	15	0.546175	1.30308	0.133813	0.264028	1	3961
GO_REGULATION_OF_DEFENSE_RESPONSE_TO_VIRUS_BY_HOST	129	0.381252	1.30279	0.063263	0.264321	1	5786
GO_POSITIVE_REGULATION_OF_NITRIC_OXIDE_SYNTHASE_ACTIVITY	21	0.505932	1.30278	0.131868	0.264109	1	4201
GO_REGULATION_OF_ION_HOMEOSTASIS	194	0.372643	1.30277	0.0338983	0.263888	1	4662
GO_REGULATION_OF_RUFFLE_ASSEMBLY	20	0.513589	1.30261	0.134266	0.263931	1	6264
GO_CELL_AGING	65	0.418374	1.3023	0.088729	0.264233	1	7431
GO_POSITIVE_REGULATION_OF_ADHERENS_JUNCTION_ORGANIZATION	21	0.509962	1.30221	0.149864	0.264124	1	9877
GO_BONE_MORPHOGENESIS	77	0.412621	1.30206	0.0866051	0.264159	1	2671
GO_NUCLEOSIDE_PHOSPHATE_CATABOLIC_PROCESS	68	0.411264	1.30149	0.0898345	0.264967	1	6518
GO_ANTERIOR_POSTERIOR_PATTERN_SPECIFICATION	189	0.370606	1.30063	0.0387029	0.266214	1	1653
GO_INTRINSIC_APOPTOTIC_SIGNALING_PATHWAY	149	0.376968	1.29993	0.0423913	0.267252	1	5850
GO_LIPID_MODIFICATION	196	0.370521	1.29976	0.038055	0.267348	1	6383
GO_NEGATIVE_REGULATION_OF_KIDNEY_DEVELOPMENT	17	0.532938	1.29959	0.140401	0.267379	1	1691
GO_REGULATION_OF_ESTABLISHMENT_OR_MAINTENANCE_OF_CELL_POLARITY	20	0.516107	1.29847	0.118143	0.269121	1	4397
GO_RESPONSE_TO_CORTICOSTERONE	26	0.482584	1.29812	0.126005	0.269482	1	2533
GO_BROWN_FAT_CELL_DIFFERENTIATION	29	0.480909	1.29722	0.123978	0.270849	1	1923
GO_INTERMEDIATE_FILAMENT_BASED_PROCESS	42	0.447516	1.29683	0.136072	0.271283	1	4485
GO_PROTEIN_K48_LINKED_UBIQUITINATION	46	0.436529	1.2968	0.105853	0.271105	1	9098
GO_POSITIVE_REGULATION_OF_PROTEIN_EXPORT_FROM_NUCLEUS	19	0.523429	1.29661	0.147727	0.271202	1	8320
GO_RETINOL_METABOLIC_PROCESS	27	0.482834	1.29598	0.120735	0.272092	1	8126
GO_PROTEIN_DEPHOSPHORYLATION	182	0.372741	1.29582	0.0396996	0.272137	1	6093
GO_CARDIAC_CHAMBER_MORPHOGENESIS	102	0.393289	1.29576	0.0700565	0.271996	1	4148
GO_NEGATIVE_REGULATION_OF_INTRACELLULAR_TRANSPORT	138	0.377951	1.29559	0.05837	0.272061	1	7755
GO_RESPONSE_TO_SALT	15	0.550986	1.29553	0.159884	0.271929	1	1028
GO_ORGANIC_HYDROXY_COMPOUND_CATABOLIC_PROCESS	71	0.409049	1.29471	0.0882353	0.27319	1	5304
GO_REGULATION_OF_OXIDATIVE_STRESS_INDUCED_CELL_DEATH	42	0.440822	1.29452	0.137546	0.27327	1	6069
GO_REGULATION_OF_PROTEIN_IMPORT	178	0.373115	1.29437	0.0446334	0.273295	1	7271
GO_NEGATIVE_REGULATION_OF_CHROMOSOME_ORGANIZATION	95	0.392995	1.29325	0.0681818	0.275084	1	6782
GO_INDOLALKYLAMINE_METABOLIC_PROCESS	16	0.540444	1.29308	0.150552	0.275155	1	4311
GO_CELLULAR_HORMONE_METABOLIC_PROCESS	97	0.390622	1.29307	0.0807382	0.274927	1	6096
GO_NEGATIVE_REGULATION_OF_CELLULAR_PROTEIN_LOCALIZATION	132	0.38029	1.29292	0.0533769	0.274971	1	6711
GO_LIVER_REGENERATION	19	0.526646	1.29291	0.133523	0.27476	1	4072
GO_POSITIVE_REGULATION_OF_CELL_SUBSTRATE_ADHESION	95	0.396338	1.29224	0.0731982	0.275697	1	5541
GO_FOLIC_ACID_METABOLIC_PROCESS	17	0.517271	1.29202	0.153515	0.275864	1	7722
GO_REGULATION_OF_B_CELL_APOPTOTIC_PROCESS	18	0.529308	1.29197	0.172131	0.275728	1	3368
BIOCARTA_HSP27_PATHWAY	15	0.535398	1.29157	0.155245	0.276164	1	2644
KEGG_PHENYLALANINE_METABOLISM	16	0.539251	1.29106	0.163889	0.276913	1	3650
GO_ACTIVATION_OF_PROTEIN_KINASE_B_ACTIVITY	21	0.516849	1.29024	0.138462	0.278152	1	755
GO_POSITIVE_REGULATION_OF_PROTEIN_AUTOPHOSPHORYLATION	21	0.50877	1.28996	0.139918	0.278431	1	3417
GO_ISOPRENOID_METABOLIC_PROCESS	119	0.385272	1.28945	0.0762431	0.279105	1	6089
BIOCARTA_IL12_PATHWAY	21	0.513168	1.28893	0.145028	0.279836	1	7711
GO_EXTRINSIC_APOPTOTIC_SIGNALING_PATHWAY_VIA_DEATH_DOMAIN_RECEPTORS	36	0.452142	1.2881	0.130711	0.281167	1	4699
GO_MODIFICATION_OF_MORPHOLOGY_OR_PHYSIOLOGY_OF_OTHER_ORGANISM	98	0.390703	1.28803	0.0842697	0.281068	1	5590
GO_RUFFLE_ORGANIZATION	20	0.513861	1.28788	0.147353	0.281126	1	3074
GO_POSITIVE_REGULATION_OF_PROTEIN_LOCALIZATION_TO_NUCLEUS	126	0.378212	1.28716	0.0804348	0.282195	1	7979
GO_POSITIVE_REGULATION_OF_CELLULAR_RESPONSE_TO_INSULIN_STIMULUS	21	0.502688	1.28673	0.14952	0.282755	1	4499
GO_B_CELL_ACTIVATION	129	0.381516	1.28661	0.0554348	0.282736	1	4857
GO_REGULATION_OF_FATTY_ACID_OXIDATION	27	0.474912	1.28599	0.134146	0.283605	1	3153
GO_REGULATION_OF_CATION_TRANSMEMBRANE_TRANSPORT	198	0.367831	1.28579	0.027027	0.283724	1	4305
BIOCARTA_EDG1_PATHWAY	27	0.471932	1.2853	0.144578	0.284384	1	4266
GO_DNA_DOUBLE_STRAND_BREAK_PROCESSING	18	0.524636	1.28527	0.162693	0.284204	1	6575
GO_RESPONSE_TO_VITAMIN_A	20	0.510644	1.28522	0.151383	0.284043	1	1324
GO_ENDOCYTIC_RECYCLING	23	0.489739	1.28425	0.148299	0.285636	1	6228
GO_CARDIAC_CELL_DEVELOPMENT	49	0.424246	1.2842	0.1221	0.285476	1	5078
KEGG_GALACTOSE_METABOLISM	26	0.486518	1.28377	0.152722	0.286089	1	5036
GO_FOLIC_ACID_CONTAINING_COMPOUND_METABOLIC_PROCESS	26	0.480026	1.28366	0.149051	0.286043	1	4893
GO_POSITIVE_REGULATION_OF_G1_S_TRANSITION_OF_MITOTIC_CELL_CYCLE	24	0.484096	1.28364	0.136612	0.285842	1	5305
GO_POSITIVE_REGULATION_OF_KIDNEY_DEVELOPMENT	41	0.442427	1.28361	0.119647	0.285643	1	1886
GO_REGULATION_OF_EXTRINSIC_APOPTOTIC_SIGNALING_PATHWAY_VIA_DEATH_DOMAIN_RECEPTORS	54	0.426444	1.28359	0.108462	0.285448	1	6116
GO_GUANOSINE_CONTAINING_COMPOUND_METABOLIC_PROCESS	43	0.440463	1.28258	0.122423	0.287132	1	5835
KEGG_RENAL_CELL_CARCINOMA	65	0.409871	1.28256	0.0985402	0.286928	1	5305
GO_RESPONSE_TO_ATP	28	0.473897	1.28218	0.152632	0.287442	1	2531
KEGG_BLADDER_CANCER	39	0.443375	1.28188	0.121604	0.287789	1	5604
BIOCARTA_GPCR_PATHWAY	34	0.462528	1.2815	0.148909	0.288207	1	4897
GO_PEPTIDYL_THREONINE_MODIFICATION	43	0.446559	1.28114	0.112374	0.288618	1	3553
GO_POSITIVE_REGULATION_OF_MRNA_PROCESSING	30	0.472686	1.28064	0.130027	0.289293	1	9113
GO_MESENCHYME_MORPHOGENESIS	38	0.446404	1.2803	0.137306	0.289678	1	7073
KEGG_NOTCH_SIGNALING_PATHWAY	47	0.43166	1.28018	0.113665	0.289653	1	7696
GO_NEGATIVE_REGULATION_OF_EXTRINSIC_APOPTOTIC_SIGNALING_PATHWAY	97	0.393414	1.27951	0.0875831	0.290629	1	6356
KEGG_GLYOXYLATE_AND_DICARBOXYLATE_METABOLISM	16	0.530608	1.27908	0.161017	0.291189	1	6250
GO_CELLULAR_AMINO_ACID_BIOSYNTHETIC_PROCESS	88	0.394509	1.27904	0.101754	0.291011	1	4105
GO_REGULATION_OF_OSSIFICATION	170	0.369655	1.27858	0.05074	0.291624	1	3782
GO_SKELETAL_SYSTEM_MORPHOGENESIS	195	0.36936	1.27819	0.04371	0.29212	1	2671
GO_NUCLEOTIDE_BINDING_DOMAIN_LEUCINE_RICH_REPEAT_CONTAINING_RECEPTOR_SIGNALING_PATHWAY	27	0.47328	1.2781	0.146739	0.292031	1	8613
GO_REGULATION_OF_ENDOTHELIAL_CELL_APOPTOTIC_PROCESS	40	0.441901	1.27808	0.141375	0.291806	1	4913
GO_NEGATIVE_REGULATION_OF_EMBRYONIC_DEVELOPMENT	26	0.481844	1.27776	0.145455	0.292128	1	3324
GO_GLYCOSPHINGOLIPID_METABOLIC_PROCESS	67	0.409733	1.27751	0.107229	0.292303	1	3772
GO_EMBRYONIC_SKELETAL_SYSTEM_DEVELOPMENT	118	0.379901	1.27728	0.0812641	0.292457	1	2240
GO_REGULATION_OF_ENDOCYTOSIS	195	0.367257	1.27723	0.059322	0.292324	1	4264
GO_ACTIVATION_OF_JUN_KINASE_ACTIVITY	32	0.465245	1.27548	0.143617	0.295385	1	2499
GO_VENTRICULAR_SEPTUM_DEVELOPMENT	52	0.42236	1.27547	0.121921	0.295157	1	4020
BIOCARTA_SPPA_PATHWAY	21	0.500334	1.27464	0.167123	0.2964	1	3815
BIOCARTA_UCALPAIN_PATHWAY	17	0.525646	1.27443	0.171589	0.296552	1	6579
GO_CELLULAR_RESPONSE_TO_PROSTAGLANDIN_E_STIMULUS	18	0.515688	1.27441	0.156433	0.296319	1	3631
BIOCARTA_ACTINY_PATHWAY	19	0.5101	1.27427	0.160969	0.29637	1	3984
GO_VESICLE_DOCKING	54	0.422124	1.27424	0.109507	0.296173	1	7335
KEGG_AMYOTROPHIC_LATERAL_SCLEROSIS_ALS	52	0.424281	1.2742	0.121588	0.29602	1	5152
GO_S_ADENOSYLMETHIONINE_METABOLIC_PROCESS	18	0.523504	1.27408	0.159884	0.29601	1	6576
GO_B_CELL_PROLIFERATION	37	0.44557	1.27407	0.136829	0.295776	1	8746
GO_REGULATION_OF_OSTEOCLAST_DIFFERENTIATION	59	0.413979	1.27399	0.113801	0.295677	1	5118
GO_REGULATION_OF_MEMBRANE_PERMEABILITY	67	0.405377	1.2735	0.0982036	0.296298	1	7369
GO_REGULATION_OF_CELLULAR_AMINO_ACID_METABOLIC_PROCESS	66	0.40366	1.2728	0.11715	0.29737	1	7269
GO_REGULATION_OF_IMMUNOGLOBULIN_SECRETION	17	0.523391	1.27258	0.167376	0.29755	1	5225
GO_CONNECTIVE_TISSUE_DEVELOPMENT	189	0.363086	1.27236	0.0580169	0.297715	1	3583
GO_EMBRYONIC_SKELETAL_SYSTEM_MORPHOGENESIS	92	0.38589	1.27171	0.0986079	0.298696	1	2240
GO_PYRIMIDINE_NUCLEOTIDE_BIOSYNTHETIC_PROCESS	27	0.472109	1.271	0.158333	0.299769	1	5446
GO_LUNG_ALVEOLUS_DEVELOPMENT	40	0.435957	1.271	0.159794	0.299523	1	651
GO_SULFUR_COMPOUND_CATABOLIC_PROCESS	39	0.443057	1.27077	0.138201	0.299704	1	4895
GO_REGULATION_OF_RECEPTOR_BIOSYNTHETIC_PROCESS	20	0.503488	1.27072	0.162791	0.29956	1	1505
KEGG_ANTIGEN_PROCESSING_AND_PRESENTATION	73	0.406211	1.2706	0.0861467	0.299534	1	7304
GO_SULFUR_AMINO_ACID_METABOLIC_PROCESS	40	0.435852	1.27013	0.116429	0.300177	1	6526
GO_DETOXIFICATION	71	0.403811	1.26991	0.103912	0.300384	1	7134
GO_REGULATION_OF_ACTIN_NUCLEATION	26	0.475494	1.26932	0.156293	0.30126	1	4484
GO_POSITIVE_REGULATION_OF_TELOMERE_CAPPING	15	0.527687	1.26869	0.175841	0.302235	1	3533
GO_NEGATIVE_REGULATION_OF_TRANSMEMBRANE_RECEPTOR_PROTEIN_SERINE_THREONINE_KINASE_SIGNALING_PATHWAY	98	0.387522	1.26868	0.0865052	0.302007	1	5401
GO_NEGATIVE_REGULATION_OF_CYTOPLASMIC_TRANSPORT	114	0.378238	1.2684	0.0871508	0.30226	1	7700
GO_LEFT_RIGHT_PATTERN_FORMATION	21	0.492036	1.26818	0.182825	0.302429	1	7077
GO_MRNA_CLEAVAGE	16	0.529814	1.26779	0.167842	0.302891	1	3965
GO_REGULATION_OF_VACUOLE_ORGANIZATION	39	0.434519	1.26755	0.126467	0.303085	1	8676
GO_MODIFIED_AMINO_ACID_TRANSPORT	25	0.484091	1.26743	0.147215	0.303071	1	2853
GO_LONG_CHAIN_FATTY_ACID_METABOLIC_PROCESS	87	0.39459	1.2673	0.0984936	0.303086	1	5466
GO_HISTONE_H3_K4_METHYLATION	27	0.467153	1.26717	0.157965	0.303068	1	8077
GO_TETRAPYRROLE_METABOLIC_PROCESS	55	0.416409	1.26595	0.118519	0.305145	1	7510
GO_REGULATION_OF_PEPTIDYL_SERINE_PHOSPHORYLATION	114	0.377626	1.2655	0.078714	0.305748	1	4018
GO_NEGATIVE_REGULATION_OF_CELLULAR_RESPONSE_TO_GROWTH_FACTOR_STIMULUS	117	0.381506	1.26535	0.0785398	0.305822	1	4942
GO_ORGANOPHOSPHATE_CATABOLIC_PROCESS	110	0.378481	1.26516	0.0777778	0.305912	1	5683
GO_DNA_STRAND_ELONGATION_INVOLVED_IN_DNA_REPLICATION	25	0.475907	1.26494	0.167135	0.306097	1	1426
GO_SENSORY_PERCEPTION_OF_MECHANICAL_STIMULUS	145	0.367901	1.2649	0.0744797	0.305936	1	2733
GO_CELLULAR_RESPONSE_TO_OXYGEN_LEVELS	137	0.373198	1.26472	0.0778509	0.306032	1	4116
GO_MYD88_DEPENDENT_TOLL_LIKE_RECEPTOR_SIGNALING_PATHWAY	32	0.459384	1.26433	0.160811	0.306528	1	8199
BIOCARTA_IL2_PATHWAY	22	0.485469	1.26232	0.170532	0.310117	1	8322
GO_PHOSPHATIDYLINOSITOL_METABOLIC_PROCESS	188	0.36058	1.26219	0.04772	0.31012	1	6383
KEGG_WNT_SIGNALING_PATHWAY	149	0.37029	1.26218	0.0740741	0.309889	1	5857
BIOCARTA_TH1TH2_PATHWAY	19	0.504268	1.26068	0.182584	0.312504	1	8240
GO_POSITIVE_REGULATION_OF_GENE_EXPRESSION_EPIGENETIC	75	0.398603	1.26016	0.122807	0.313248	1	5418
GO_NUCLEOBASE_CONTAINING_SMALL_MOLECULE_INTERCONVERSION	20	0.496755	1.25967	0.175809	0.313995	1	5446
GO_RESPONSE_TO_XENOBIOTIC_STIMULUS	91	0.386092	1.25901	0.104664	0.315046	1	7136
GO_REGULATION_OF_DNA_DEPENDENT_DNA_REPLICATION	38	0.438242	1.25821	0.141582	0.31638	1	3756
GO_MIDBRAIN_DEVELOPMENT	86	0.388682	1.25798	0.104773	0.316541	1	3466
GO_EMBRYONIC_HEART_TUBE_DEVELOPMENT	73	0.394723	1.2579	0.124555	0.316464	1	7689
GO_ZINC_ION_HOMEOSTASIS	20	0.492633	1.25721	0.175287	0.31757	1	1251
GO_CEREBELLAR_PURKINJE_CELL_LAYER_DEVELOPMENT	24	0.481277	1.25693	0.153738	0.317852	1	4948
KEGG_HISTIDINE_METABOLISM	27	0.470002	1.2559	0.167822	0.319728	1	3619
BIOCARTA_PGC1A_PATHWAY	22	0.488769	1.2558	0.176552	0.319674	1	4974
GO_REGULATION_OF_HISTONE_DEACETYLATION	24	0.479181	1.25542	0.181575	0.320146	1	7197
GO_NEGATIVE_REGULATION_OF_EXTRINSIC_APOPTOTIC_SIGNALING_PATHWAY_VIA_DEATH_DOMAIN_RECEPTORS	34	0.448119	1.25505	0.155059	0.320621	1	5909
GO_MITOTIC_CYTOKINESIS	31	0.458021	1.25492	0.160714	0.320602	1	8509
GO_VENTRICULAR_SEPTUM_MORPHOGENESIS	27	0.471188	1.25489	0.14267	0.320402	1	1603
GO_HISTONE_H3_DEACETYLATION	22	0.484261	1.25483	0.153953	0.320257	1	4784
GO_RECEPTOR_INTERNALIZATION	46	0.422711	1.25445	0.157035	0.320722	1	7591
GO_BRAIN_MORPHOGENESIS	34	0.458295	1.25444	0.145408	0.320485	1	956
KEGG_VIBRIO_CHOLERAE_INFECTION	53	0.416117	1.25403	0.149091	0.32104	1	4280
GO_OVULATION_CYCLE_PROCESS	87	0.388408	1.25386	0.115607	0.321093	1	2395
GO_NEGATIVE_REGULATION_OF_T_CELL_APOPTOTIC_PROCESS	16	0.524452	1.25326	0.19186	0.322007	1	2550
GO_RESPONSE_TO_CAFFEINE	17	0.516632	1.2531	0.184922	0.322067	1	2531
GO_REGULATION_OF_DEPHOSPHORYLATION	144	0.364908	1.25261	0.075575	0.322774	1	7207
GO_REGULATION_OF_TUMOR_NECROSIS_FACTOR_MEDIATED_SIGNALING_PATHWAY	45	0.426074	1.25252	0.140199	0.322715	1	8558
GO_REGULATION_OF_DEFENSE_RESPONSE_TO_VIRUS_BY_VIRUS	29	0.458268	1.25241	0.158236	0.322646	1	5087
GO_REGULATION_OF_ENDOTHELIAL_CELL_MIGRATION	109	0.374522	1.25196	0.106043	0.323236	1	4981
GO_REGULATION_OF_LIPID_BIOSYNTHETIC_PROCESS	123	0.369283	1.25189	0.0973154	0.323102	1	5601
GO_ALPHA_AMINO_ACID_BIOSYNTHETIC_PROCESS	73	0.392347	1.25148	0.132009	0.323654	1	6459
KEGG_PEROXISOME	78	0.391446	1.25144	0.124122	0.323513	1	7156
GO_REGULATION_OF_EPITHELIAL_TO_MESENCHYMAL_TRANSITION	64	0.402836	1.25137	0.140811	0.323389	1	5837
GO_CELLULAR_RESPONSE_TO_INTERLEUKIN_4	25	0.46972	1.25035	0.188547	0.325318	1	7143
GO_MEMBRANE_PROTEIN_INTRACELLULAR_DOMAIN_PROTEOLYSIS	16	0.528818	1.25034	0.165926	0.325063	1	6719
GO_ODONTOGENESIS	102	0.378821	1.24945	0.113295	0.326588	1	6885
GO_LAMELLIPODIUM_ORGANIZATION	34	0.451883	1.24924	0.170294	0.326744	1	3830
GO_REPLACEMENT_OSSIFICATION	25	0.477615	1.24924	0.159401	0.32649	1	2610
GO_REGULATION_OF_OSTEOBLAST_DIFFERENTIATION	108	0.376306	1.24911	0.109605	0.32647	1	5034
GO_CELLULAR_RESPONSE_TO_AMINO_ACID_STIMULUS	49	0.419589	1.24849	0.14899	0.327398	1	4548
BIOCARTA_ERK5_PATHWAY	17	0.518204	1.24842	0.182596	0.327291	1	4974
GO_NEGATIVE_REGULATION_OF_ORGANELLE_ASSEMBLY	21	0.491662	1.24823	0.180168	0.327432	1	8484
GO_REGULATION_OF_FIBROBLAST_GROWTH_FACTOR_RECEPTOR_SIGNALING_PATHWAY	25	0.47604	1.2482	0.177442	0.327243	1	2575
GO_REGULATION_OF_PHOSPHOPROTEIN_PHOSPHATASE_ACTIVITY	55	0.411045	1.24755	0.136029	0.328334	1	7770
GO_REGULATION_OF_HETEROTYPIC_CELL_CELL_ADHESION	18	0.501914	1.24733	0.206304	0.328513	1	6047
GO_PYRIMIDINE_CONTAINING_COMPOUND_BIOSYNTHETIC_PROCESS	36	0.431205	1.24602	0.173001	0.330924	1	5446
GO_POSITIVE_REGULATION_OF_INTERLEUKIN_2_PRODUCTION	30	0.450477	1.24567	0.19403	0.331385	1	2840
GO_ANDROGEN_METABOLIC_PROCESS	30	0.458674	1.24507	0.17004	0.332342	1	6096
GO_PLATELET_ACTIVATION	140	0.367187	1.24487	0.0880435	0.332474	1	3533
GO_POSITIVE_REGULATION_OF_TRANSCRIPTION_FROM_RNA_POLYMERASE_II_PROMOTER_IN_RESPONSE_TO_STRESS	22	0.484229	1.24458	0.186722	0.332792	1	8907
GO_STRIATUM_DEVELOPMENT	16	0.521496	1.24415	0.198872	0.333369	1	5825
GO_REGULATION_OF_MICROTUBULE_POLYMERIZATION	31	0.451534	1.2441	0.160574	0.3332	1	5343
GO_POSITIVE_REGULATION_OF_DNA_BINDING	41	0.429637	1.24392	0.151061	0.333335	1	1510
GO_NEGATIVE_REGULATION_OF_HOMEOSTATIC_PROCESS	122	0.37157	1.24383	0.0994475	0.333245	1	4072
GO_ESTABLISHMENT_OR_MAINTENANCE_OF_CELL_POLARITY	133	0.367729	1.24378	0.102198	0.333091	1	4179
GO_REGULATION_OF_CYSTEINE_TYPE_ENDOPEPTIDASE_ACTIVITY_INVOLVED_IN_APOPTOTIC_SIGNALING_PATHWAY	22	0.484147	1.24374	0.18595	0.332902	1	5842
GO_POSITIVE_REGULATION_OF_NUCLEOCYTOPLASMIC_TRANSPORT	118	0.371603	1.24349	0.0949657	0.333168	1	7765
GO_HIPPOCAMPUS_DEVELOPMENT	73	0.390351	1.2433	0.128114	0.33327	1	2173
GO_REGULATION_OF_MUSCLE_TISSUE_DEVELOPMENT	98	0.378396	1.24294	0.124161	0.333682	1	2451
KEGG_GRAFT_VERSUS_HOST_DISEASE	33	0.441674	1.24289	0.146584	0.333538	1	7149
GO_SOMATIC_STEM_CELL_POPULATION_MAINTENANCE	66	0.399647	1.2427	0.139645	0.333663	1	4268
KEGG_STEROID_BIOSYNTHESIS	16	0.515735	1.2425	0.186861	0.33383	1	3918
GO_RESPONSE_TO_CAMP	103	0.376825	1.24234	0.132653	0.333881	1	3381
GO_POSITIVE_REGULATION_OF_DNA_REPLICATION	85	0.387778	1.24204	0.134503	0.334251	1	4930
GO_NONMOTILE_PRIMARY_CILIUM_ASSEMBLY	22	0.478919	1.24162	0.1893	0.334861	1	9674
GO_CELL_MATURATION	126	0.368224	1.24114	0.120133	0.335507	1	3738
GO_GLUTAMINE_METABOLIC_PROCESS	22	0.484445	1.24063	0.19697	0.336302	1	6071
KEGG_PRION_DISEASES	35	0.437497	1.24049	0.173177	0.336299	1	5152
GO_GENITALIA_DEVELOPMENT	42	0.426765	1.23868	0.154047	0.339718	1	1803
GO_POSITIVE_REGULATION_OF_CELL_MORPHOGENESIS_INVOLVED_IN_DIFFERENTIATION	158	0.359909	1.23862	0.0818777	0.339583	1	3841
BIOCARTA_IL7_PATHWAY	17	0.507049	1.23855	0.204638	0.339454	1	5305
KEGG_ECM_RECEPTOR_INTERACTION	83	0.382054	1.23853	0.123384	0.339236	1	3479
GO_VERY_LONG_CHAIN_FATTY_ACID_METABOLIC_PROCESS	25	0.463816	1.23814	0.197497	0.339766	1	3456
GO_MEMBRANE_PROTEIN_PROTEOLYSIS	34	0.447238	1.23779	0.17602	0.340262	1	6719
GO_VACUOLE_FUSION	22	0.476253	1.23762	0.196185	0.340339	1	6693
BIOCARTA_HCMV_PATHWAY	17	0.506787	1.23751	0.201133	0.340301	1	4266
GO_POSITIVE_REGULATION_OF_EXTRINSIC_APOPTOTIC_SIGNALING_PATHWAY	51	0.411779	1.23732	0.155067	0.340411	1	6660
GO_CARDIAC_MUSCLE_TISSUE_DEVELOPMENT	137	0.36117	1.23722	0.110497	0.34034	1	4320
GO_LEUKOCYTE_PROLIFERATION	86	0.383921	1.23685	0.136891	0.340802	1	5759
GO_POSITIVE_REGULATION_OF_TRANSLATIONAL_INITIATION	21	0.483101	1.23603	0.19943	0.342198	1	7932
GO_REGULATION_OF_MYELOID_CELL_APOPTOTIC_PROCESS	23	0.482812	1.23601	0.193505	0.341986	1	4317
GO_CELL_SUBSTRATE_ADHESION	159	0.360739	1.23548	0.0936491	0.34283	1	3019
GO_INTRINSIC_APOPTOTIC_SIGNALING_PATHWAY_IN_RESPONSE_TO_DNA_DAMAGE	70	0.392247	1.23498	0.134709	0.343585	1	5590
GO_REGULATION_OF_REACTIVE_OXYGEN_SPECIES_BIOSYNTHETIC_PROCESS	64	0.402272	1.23465	0.138095	0.343968	1	6228
KEGG_ARRHYTHMOGENIC_RIGHT_VENTRICULAR_CARDIOMYOPATHY_ARVC	73	0.384013	1.23405	0.137349	0.344972	1	2817
GO_G2_DNA_DAMAGE_CHECKPOINT	30	0.445913	1.2332	0.176707	0.34641	1	3175
KEGG_RIG_I_LIKE_RECEPTOR_SIGNALING_PATHWAY	69	0.389372	1.23285	0.119578	0.346853	1	8859
GO_RESPONSE_TO_MERCURY_ION	15	0.524607	1.23259	0.209821	0.347123	1	6206
GO_ENDOPLASMIC_RETICULUM_CALCIUM_ION_HOMEOSTASIS	20	0.482084	1.232	0.189033	0.348019	1	5427
GO_TETRAHYDROFOLATE_METABOLIC_PROCESS	18	0.499243	1.23184	0.212077	0.3481	1	3215
GO_DETECTION_OF_MECHANICAL_STIMULUS_INVOLVED_IN_SENSORY_PERCEPTION	23	0.470479	1.23172	0.164365	0.348081	1	2677
GO_PLASMA_MEMBRANE_ORGANIZATION	199	0.352019	1.23102	0.0822785	0.349276	1	5232
GO_NEGATIVE_REGULATION_OF_DNA_BIOSYNTHETIC_PROCESS	31	0.446164	1.23089	0.195448	0.349281	1	2041
GO_POSITIVE_REGULATION_OF_ACTIN_FILAMENT_POLYMERIZATION	61	0.401219	1.23063	0.142331	0.349579	1	3140
GO_TRANSFORMING_GROWTH_FACTOR_BETA_RECEPTOR_SIGNALING_PATHWAY	94	0.376456	1.23013	0.130584	0.350407	1	3982
GO_MUSCLE_CELL_CELLULAR_HOMEOSTASIS	17	0.507397	1.22981	0.2	0.350816	1	7177
GO_MISMATCH_REPAIR	30	0.448047	1.22971	0.18863	0.350768	1	7099
GO_HEART_VALVE_DEVELOPMENT	32	0.443816	1.22965	0.202335	0.350607	1	4020
GO_ESTABLISHMENT_OF_PROTEIN_LOCALIZATION_TO_PLASMA_MEMBRANE	90	0.378107	1.22955	0.127188	0.350543	1	6073
GO_PLACENTA_BLOOD_VESSEL_DEVELOPMENT	28	0.453971	1.22954	0.191689	0.350296	1	4020
GO_CELLULAR_RESPONSE_TO_REACTIVE_NITROGEN_SPECIES	18	0.494163	1.22842	0.210084	0.352391	1	3312
GO_CELLULAR_RESPONSE_TO_LIGHT_STIMULUS	88	0.380146	1.22822	0.113272	0.352539	1	4515
GO_REGULATION_OF_MEMBRANE_PROTEIN_ECTODOMAIN_PROTEOLYSIS	19	0.490064	1.22812	0.20527	0.3525	1	2789
GO_DETECTION_OF_MECHANICAL_STIMULUS	40	0.423238	1.22793	0.175879	0.352605	1	4188
GO_FATTY_ACID_BIOSYNTHETIC_PROCESS	104	0.371346	1.22737	0.141367	0.353528	1	6261
GO_POSITIVE_REGULATION_OF_CELL_MATRIX_ADHESION	40	0.422341	1.22732	0.181472	0.353379	1	7770
GO_CRANIAL_SKELETAL_SYSTEM_DEVELOPMENT	55	0.401967	1.22724	0.161928	0.353273	1	3260
GO_CALCIUM_MEDIATED_SIGNALING	82	0.386205	1.22684	0.135934	0.353805	1	5136
GO_PATTERN_RECOGNITION_RECEPTOR_SIGNALING_PATHWAY	106	0.367043	1.22634	0.126824	0.354552	1	7618
GO_NEGATIVE_REGULATION_OF_CELL_CYCLE_G2_M_PHASE_TRANSITION	23	0.480767	1.22626	0.195973	0.354446	1	4368
GO_NEGATIVE_REGULATION_OF_BLOOD_CIRCULATION	33	0.438534	1.22614	0.190968	0.354437	1	5501
GO_REGULATION_OF_TRANSCRIPTION_INVOLVED_IN_G1_S_TRANSITION_OF_MITOTIC_CELL_CYCLE	25	0.458229	1.22584	0.207547	0.354809	1	2736
GO_POSITIVE_REGULATION_OF_PROTEIN_DEACETYLATION	18	0.499424	1.22583	0.209335	0.35457	1	8320
GO_STEM_CELL_PROLIFERATION	60	0.397829	1.22578	0.170316	0.354427	1	4160
GO_FEMALE_GAMETE_GENERATION	90	0.372806	1.22543	0.130238	0.354876	1	4814
KEGG_ALANINE_ASPARTATE_AND_GLUTAMATE_METABOLISM	31	0.440963	1.22537	0.189655	0.354732	1	3874
GO_PROTEIN_ALKYLATION	98	0.374642	1.22516	0.139723	0.354928	1	8077
BIOCARTA_ATM_PATHWAY	19	0.479284	1.2243	0.206506	0.356483	1	6819
GO_SMOOTHENED_SIGNALING_PATHWAY	69	0.387846	1.22418	0.132251	0.356449	1	3496
GO_URONIC_ACID_METABOLIC_PROCESS	18	0.492002	1.22357	0.199713	0.357464	1	642
GO_NEGATIVE_REGULATION_OF_REACTIVE_OXYGEN_SPECIES_BIOSYNTHETIC_PROCESS	16	0.508023	1.22347	0.209859	0.357406	1	7000
BIOCARTA_MAPK_PATHWAY	86	0.379381	1.22346	0.124274	0.357164	1	9508
GO_CELLULAR_RESPONSE_TO_OSMOTIC_STRESS	20	0.488803	1.2232	0.227207	0.357432	1	3962
GO_CORONARY_VASCULATURE_DEVELOPMENT	35	0.430179	1.223	0.201835	0.357569	1	3500
GO_NEGATIVE_REGULATION_OF_NEURON_DEATH	163	0.350064	1.22278	0.11027	0.357761	1	4870
GO_POSITIVE_REGULATION_OF_STEM_CELL_DIFFERENTIATION	47	0.415723	1.22268	0.172886	0.357694	1	7585
GO_INTERACTION_WITH_SYMBIONT	50	0.411516	1.22266	0.163793	0.357465	1	5301
GO_CELLULAR_RESPONSE_TO_DSRNA	32	0.442357	1.22242	0.179384	0.357715	1	4345
GO_CELLULAR_RESPONSE_TO_ALKALOID	32	0.43879	1.22212	0.192513	0.358059	1	2531
GO_MESONEPHRIC_TUBULE_MORPHOGENESIS	53	0.402617	1.22208	0.172626	0.357865	1	3403
GO_CHROMOSOME_LOCALIZATION	55	0.398244	1.22195	0.155666	0.357863	1	5109
GO_ENDOTHELIUM_DEVELOPMENT	88	0.374594	1.22189	0.154651	0.357747	1	2465
GO_SKELETAL_MUSCLE_ORGAN_DEVELOPMENT	126	0.364166	1.22167	0.117325	0.357933	1	3691
GO_OVARIAN_FOLLICLE_DEVELOPMENT	60	0.395582	1.22138	0.154964	0.358263	1	5739
GO_AMINOGLYCAN_CATABOLIC_PROCESS	66	0.386972	1.22084	0.159281	0.359119	1	7154
GO_REGULATION_OF_PROTEIN_KINASE_A_SIGNALING	16	0.50965	1.22056	0.204023	0.359444	1	4468
GO_POLYSACCHARIDE_METABOLIC_PROCESS	76	0.387468	1.22032	0.149083	0.359667	1	6385
GO_REGULATION_OF_PROTEIN_SUMOYLATION	20	0.478918	1.22015	0.209564	0.359797	1	5744
GO_REGULATION_OF_PHAGOCYTOSIS	67	0.387478	1.21991	0.15625	0.359996	1	4255
GO_FATTY_ACID_DERIVATIVE_BIOSYNTHETIC_PROCESS	43	0.417189	1.21983	0.167901	0.359915	1	3120
GO_TISSUE_REMODELING	87	0.376038	1.21956	0.152523	0.360183	1	3610
GO_ENDOTHELIAL_CELL_DIFFERENTIATION	70	0.385919	1.21947	0.160333	0.360108	1	2465
GO_GMP_METABOLIC_PROCESS	20	0.478542	1.21946	0.206897	0.359853	1	5458
GO_POSITIVE_REGULATION_OF_MESENCHYMAL_CELL_PROLIFERATION	27	0.455936	1.21926	0.196237	0.36001	1	2952
GO_REGULATION_OF_EPITHELIAL_CELL_MIGRATION	161	0.355478	1.21903	0.105376	0.360256	1	4981
GO_NEGATIVE_REGULATION_OF_INTRACELLULAR_STEROID_HORMONE_RECEPTOR_SIGNALING_PATHWAY	29	0.453806	1.218	0.189474	0.3621	1	3227
GO_INTERFERON_GAMMA_MEDIATED_SIGNALING_PATHWAY	67	0.384677	1.21789	0.165854	0.36207	1	4339
GO_REGULATION_OF_PRODUCTION_OF_MOLECULAR_MEDIATOR_OF_IMMUNE_RESPONSE	98	0.376845	1.21775	0.149775	0.362117	1	4916
GO_REGULATION_OF_CELL_SHAPE	134	0.358711	1.217	0.123768	0.363401	1	5162
GO_REGULATION_OF_INTERLEUKIN_12_PRODUCTION	51	0.41085	1.21699	0.177998	0.363164	1	7929
GO_REGULATION_OF_PHOSPHATIDYLINOSITOL_3_KINASE_SIGNALING	134	0.358935	1.21697	0.130913	0.362941	1	2201
GO_RNA_DEPENDENT_DNA_BIOSYNTHETIC_PROCESS	20	0.478877	1.21648	0.196906	0.363662	1	7223
GO_NUCLEOBASE_BIOSYNTHETIC_PROCESS	17	0.507129	1.21618	0.219547	0.36404	1	4218
GO_BENZENE_CONTAINING_COMPOUND_METABOLIC_PROCESS	22	0.479319	1.21611	0.207521	0.363889	1	7785
GO_FIBRIL_ORGANIZATION	19	0.484862	1.21604	0.205924	0.363781	1	5842
GO_EXOCRINE_SYSTEM_DEVELOPMENT	44	0.41369	1.21601	0.16233	0.363573	1	3583
GO_NEGATIVE_REGULATION_OF_LIPASE_ACTIVITY	15	0.507581	1.21592	0.230428	0.3635	1	2877
GO_REGULATION_OF_FIBROBLAST_MIGRATION	27	0.451148	1.21577	0.202128	0.363523	1	7548
GO_I_KAPPAB_KINASE_NF_KAPPAB_SIGNALING	68	0.384168	1.21572	0.157263	0.363382	1	8613
GO_REGULATION_OF_MACROPHAGE_ACTIVATION	25	0.459072	1.2155	0.19464	0.363605	1	7886
GO_PTERIDINE_CONTAINING_COMPOUND_METABOLIC_PROCESS	33	0.43572	1.21504	0.204427	0.364284	1	4893
GO_ENDOTHELIAL_CELL_DEVELOPMENT	44	0.417303	1.21504	0.180203	0.364022	1	3004
KEGG_BIOSYNTHESIS_OF_UNSATURATED_FATTY_ACIDS	20	0.481156	1.21495	0.197163	0.363942	1	3661
KEGG_SELENOAMINO_ACID_METABOLISM	25	0.456031	1.2149	0.200276	0.363773	1	3353
GO_RESPONSE_TO_ESTRADIOL	145	0.354296	1.21487	0.112707	0.363594	1	3066
KEGG_NON_SMALL_CELL_LUNG_CANCER	53	0.4057	1.21473	0.171779	0.363618	1	5604
GO_REGULATION_OF_GLYCOPROTEIN_METABOLIC_PROCESS	39	0.428125	1.21469	0.188462	0.363429	1	4016
GO_SULFATION	15	0.518921	1.21457	0.234328	0.363415	1	1351
GO_CEREBELLAR_CORTEX_DEVELOPMENT	45	0.409506	1.21408	0.169576	0.364177	1	6122
GO_RENAL_SYSTEM_PROCESS	98	0.372538	1.2139	0.143665	0.364274	1	3324
KEGG_OOCYTE_MEIOSIS	110	0.363604	1.21374	0.137277	0.364353	1	6201
GO_REGULATION_OF_GLUCONEOGENESIS	32	0.437183	1.21373	0.191462	0.36413	1	1182
GO_RESPONSE_TO_KETONE	179	0.347823	1.21291	0.101064	0.365534	1	6228
KEGG_T_CELL_RECEPTOR_SIGNALING_PATHWAY	105	0.368813	1.21263	0.123874	0.365865	1	5225
GO_PHOSPHATE_ION_TRANSPORT	18	0.49685	1.2123	0.210095	0.366323	1	6383
GO_TERPENOID_METABOLIC_PROCESS	99	0.369482	1.21184	0.138444	0.367033	1	6089
GO_CARTILAGE_DEVELOPMENT	144	0.352702	1.21181	0.136412	0.366835	1	2671
GO_REGULATION_OF_STRESS_ACTIVATED_PROTEIN_KINASE_SIGNALING_CASCADE	193	0.347689	1.21158	0.103485	0.367042	1	4391
GO_MACROPHAGE_ACTIVATION	31	0.442403	1.20971	0.206146	0.370715	1	5164
GO_NEUROMUSCULAR_PROCESS_CONTROLLING_POSTURE	15	0.504206	1.20967	0.239716	0.370522	1	2638
GO_REGULATION_OF_THE_FORCE_OF_HEART_CONTRACTION	28	0.449481	1.20966	0.210744	0.370284	1	7154
GO_ADIPOSE_TISSUE_DEVELOPMENT	30	0.442964	1.20943	0.201058	0.370479	1	5781
GO_REGULATION_OF_RHO_PROTEIN_SIGNAL_TRANSDUCTION	106	0.364753	1.20851	0.154802	0.37212	1	4677
GO_PROTEIN_COMPLEX_LOCALIZATION	50	0.400454	1.20802	0.17764	0.372831	1	5595
GO_REGULATION_OF_MUSCLE_HYPERTROPHY	36	0.428394	1.20802	0.179554	0.372568	1	1426
GO_SULFUR_AMINO_ACID_BIOSYNTHETIC_PROCESS	19	0.483783	1.20795	0.230114	0.372448	1	7510
GO_TELOMERE_MAINTENANCE_VIA_TELOMERASE	16	0.502432	1.20786	0.240057	0.372354	1	7223
GO_PYRIDINE_CONTAINING_COMPOUND_BIOSYNTHETIC_PROCESS	18	0.49328	1.20782	0.230769	0.372188	1	2434
GO_REGULATION_OF_TELOMERASE_ACTIVITY	41	0.415634	1.2077	0.203085	0.372173	1	3533
GO_CHROMOSOME_ORGANIZATION_INVOLVED_IN_MEIOTIC_CELL_CYCLE	42	0.413858	1.20754	0.180693	0.372232	1	6925
GO_REGULATION_OF_ODONTOGENESIS	24	0.457778	1.20688	0.20781	0.373334	1	1195
GO_ERROR_FREE_TRANSLESION_SYNTHESIS	17	0.497227	1.20633	0.240453	0.374215	1	7373
GO_RESPONSE_TO_COPPER_ION	25	0.453597	1.2063	0.213184	0.373995	1	5152
GO_PROTEIN_TRIMERIZATION	38	0.430405	1.2061	0.195026	0.374173	1	2143
GO_CILIUM_MORPHOGENESIS	182	0.345444	1.206	0.114684	0.374088	1	6971
GO_ESTROUS_CYCLE	19	0.482988	1.20595	0.227462	0.37392	1	3498
GO_REGULATION_OF_MACROPHAGE_DERIVED_FOAM_CELL_DIFFERENTIATION	28	0.453683	1.20594	0.216438	0.373682	1	3541
GO_POSITIVE_REGULATION_OF_TISSUE_REMODELING	25	0.455184	1.20577	0.214765	0.373801	1	1634
GO_NEGATIVE_REGULATION_OF_MITOTIC_NUCLEAR_DIVISION	33	0.428156	1.20575	0.194993	0.373573	1	9166
GO_NEGATIVE_REGULATION_OF_CATABOLIC_PROCESS	193	0.344953	1.20571	0.101279	0.373386	1	4668
BIOCARTA_BIOPEPTIDES_PATHWAY	42	0.416485	1.20542	0.200758	0.373741	1	3553
GO_NEUROMUSCULAR_PROCESS	93	0.366398	1.20529	0.164948	0.373725	1	2638
GO_POSITIVE_REGULATION_OF_COAGULATION	24	0.467404	1.2049	0.235135	0.374251	1	1332
GO_POSITIVE_REGULATION_OF_PEPTIDYL_SERINE_PHOSPHORYLATION	87	0.371313	1.20488	0.152482	0.374034	1	8905
GO_MAMMARY_GLAND_MORPHOGENESIS	40	0.426199	1.20454	0.203283	0.374474	1	3610
GO_DEVELOPMENTAL_MATURATION	186	0.346167	1.2043	0.107561	0.374722	1	3130
GO_REGULATION_OF_JNK_CASCADE	155	0.350256	1.20412	0.116052	0.374863	1	3815
GO_NEGATIVE_REGULATION_OF_NOTCH_SIGNALING_PATHWAY	25	0.460959	1.20397	0.228534	0.374891	1	2204
GO_REGULATION_OF_CELLULAR_RESPONSE_TO_INSULIN_STIMULUS	57	0.394242	1.20397	0.179487	0.374633	1	6402
GO_REGULATION_OF_CARBOHYDRATE_METABOLIC_PROCESS	153	0.353727	1.20388	0.103743	0.374563	1	5604
GO_REGULATION_OF_MUSCLE_CELL_DIFFERENTIATION	148	0.350379	1.20179	0.134698	0.378612	1	3863
GO_CARDIAC_RIGHT_VENTRICLE_MORPHOGENESIS	16	0.500201	1.20177	0.254491	0.378403	1	3121
GO_RESPONSE_TO_EXOGENOUS_DSRNA	44	0.416448	1.2008	0.189809	0.380225	1	8859
GO_REGULATION_OF_CELL_CYCLE_G2_M_PHASE_TRANSITION	57	0.399831	1.20079	0.160628	0.379988	1	4755
GO_HOMEOSTASIS_OF_NUMBER_OF_CELLS	169	0.349678	1.20066	0.12566	0.379991	1	5260
GO_XENOPHAGY	101	0.365132	1.20038	0.150171	0.380338	1	3872
GO_ETHANOLAMINE_CONTAINING_COMPOUND_METABOLIC_PROCESS	83	0.374803	1.20019	0.174164	0.38047	1	4990
KEGG_LONG_TERM_POTENTIATION	69	0.378331	1.20009	0.195813	0.380401	1	5305
GO_RECEPTOR_CATABOLIC_PROCESS	16	0.497798	1.19998	0.256598	0.380388	1	7152
GO_NEGATIVE_REGULATION_OF_IMMUNE_RESPONSE	115	0.359039	1.19979	0.12206	0.38054	1	7269
GO_EMBRYONIC_HEMOPOIESIS	19	0.481295	1.19976	0.233658	0.380317	1	4662
GO_MEMBRANE_LIPID_CATABOLIC_PROCESS	24	0.457299	1.19855	0.230556	0.382603	1	4714
GO_PROTEIN_K48_LINKED_DEUBIQUITINATION	20	0.480508	1.19796	0.24269	0.383554	1	7675
GO_STEROID_HORMONE_MEDIATED_SIGNALING_PATHWAY	123	0.353343	1.19745	0.142064	0.384362	1	6580
GO_MEMBRANE_DOCKING	65	0.382583	1.19743	0.183498	0.384124	1	7335
GO_RETROGRADE_TRANSPORT_VESICLE_RECYCLING_WITHIN_GOLGI	24	0.460402	1.19739	0.225543	0.383956	1	4646
GO_REGULATION_OF_INTERLEUKIN_2_PRODUCTION	47	0.399225	1.19725	0.199011	0.384013	1	4018
GO_CARDIAC_EPITHELIAL_TO_MESENCHYMAL_TRANSITION	24	0.457953	1.19697	0.223433	0.384323	1	2599
GO_POSITIVE_REGULATION_OF_TELOMERE_MAINTENANCE_VIA_TELOMERE_LENGTHENING	32	0.43067	1.19576	0.211488	0.386667	1	4721
GO_REGULATION_OF_CELL_SUBSTRATE_ADHESION	166	0.348913	1.19543	0.130159	0.38711	1	5541
GO_POSITIVE_REGULATION_OF_NEURON_APOPTOTIC_PROCESS	45	0.40904	1.19539	0.211196	0.386929	1	5737
GO_POSITIVE_REGULATION_OF_MICROTUBULE_POLYMERIZATION	18	0.479974	1.1952	0.248588	0.38706	1	4067
GO_SPHINGOLIPID_METABOLIC_PROCESS	131	0.350758	1.19519	0.14774	0.386807	1	6222
GO_MAINTENANCE_OF_CELL_NUMBER	131	0.355148	1.19501	0.16721	0.386943	1	5115
GO_REGULATION_OF_SPROUTING_ANGIOGENESIS	27	0.444283	1.19482	0.233987	0.387117	1	4930
GO_SOMITE_DEVELOPMENT	76	0.375038	1.19475	0.170991	0.386977	1	5811
GO_MEIOSIS_I	76	0.375667	1.19462	0.191716	0.386987	1	6894
GO_REGULATION_OF_NITRIC_OXIDE_BIOSYNTHETIC_PROCESS	52	0.393274	1.19398	0.201483	0.388106	1	4930
GO_NEPHRON_EPITHELIUM_DEVELOPMENT	93	0.367556	1.19398	0.169591	0.387848	1	3403
GO_REGULATION_OF_VASCULAR_ENDOTHELIAL_GROWTH_FACTOR_PRODUCTION	31	0.429188	1.19375	0.214564	0.388047	1	6047
GO_PROTEIN_LOCALIZATION_TO_CELL_PERIPHERY	149	0.349274	1.19342	0.136216	0.388513	1	5232
GO_REGULATION_OF_MITOCHONDRIAL_OUTER_MEMBRANE_PERMEABILIZATION_INVOLVED_IN_APOPTOTIC_SIGNALING_PATHWAY	41	0.407294	1.1929	0.204005	0.389318	1	7025
GO_MITOTIC_SPINDLE_ASSEMBLY	39	0.414964	1.1928	0.201031	0.389254	1	8348
GO_REGULATION_OF_PROTEIN_TARGETING_TO_MITOCHONDRION	88	0.370835	1.19256	0.189595	0.389478	1	6063
GO_REGULATION_OF_SYNAPTIC_VESICLE_EXOCYTOSIS	19	0.475359	1.19239	0.235127	0.389596	1	1588
GO_TELOMERE_CAPPING	28	0.43808	1.19194	0.238411	0.390253	1	6344
GO_REGULATION_OF_PLATELET_ACTIVATION	30	0.436346	1.19119	0.228647	0.391559	1	1474
GO_REGULATION_OF_ACTIN_FILAMENT_BASED_MOVEMENT	32	0.424894	1.19114	0.217333	0.3914	1	4305
GO_TUMOR_NECROSIS_FACTOR_MEDIATED_SIGNALING_PATHWAY	116	0.353085	1.19094	0.164798	0.39155	1	8936
GO_CYTOSKELETON_DEPENDENT_INTRACELLULAR_TRANSPORT	109	0.354335	1.19064	0.151308	0.39192	1	5730
GO_CELL_MATRIX_ADHESION	114	0.35336	1.19041	0.159243	0.392139	1	3019
GO_RESPONSE_TO_RETINOIC_ACID	101	0.361499	1.18942	0.171683	0.394045	1	4009
GO_NEGATIVE_REGULATION_OF_LEUKOCYTE_APOPTOTIC_PROCESS	42	0.407387	1.18924	0.202073	0.39416	1	2550
GO_PHOSPHATIDYLINOSITOL_DEPHOSPHORYLATION	21	0.465262	1.18919	0.239513	0.394002	1	4775
GO_KIDNEY_MORPHOGENESIS	82	0.367337	1.18874	0.18149	0.394721	1	2432
GO_PROTEIN_LOCALIZATION_TO_CHROMOSOME	37	0.415276	1.18772	0.230769	0.396634	1	5649
GO_REGULATION_OF_PHOSPHATASE_ACTIVITY	116	0.353224	1.18761	0.168889	0.3966	1	2975
GO_REGULATION_OF_DNA_RECOMBINATION	52	0.394138	1.18702	0.228501	0.397589	1	5881
GO_REGULATION_OF_CARBOHYDRATE_BIOSYNTHETIC_PROCESS	80	0.368681	1.18651	0.186047	0.398405	1	1897
GO_PROSTANOID_BIOSYNTHETIC_PROCESS	18	0.48191	1.18637	0.263305	0.398436	1	6144
GO_RESPONSE_TO_GAMMA_RADIATION	49	0.398118	1.18635	0.212422	0.398218	1	9514
GO_MODULATION_BY_SYMBIONT_OF_HOST_CELLULAR_PROCESS	27	0.441385	1.18606	0.220183	0.398529	1	6177
GO_POSITIVE_REGULATION_OF_MITOCHONDRIAL_MEMBRANE_PERMEABILITY	17	0.484401	1.18592	0.268437	0.39855	1	7154
GO_RESPONSE_TO_AMMONIUM_ION	48	0.395664	1.18545	0.219265	0.399246	1	3815
GO_NEGATIVE_REGULATION_OF_CARDIAC_MUSCLE_TISSUE_DEVELOPMENT	17	0.478763	1.1854	0.246772	0.399065	1	377
GO_FATTY_ACID_DERIVATIVE_METABOLIC_PROCESS	92	0.363917	1.18527	0.16088	0.399079	1	3237
GO_REGULATION_OF_TUMOR_NECROSIS_FACTOR_SUPERFAMILY_CYTOKINE_PRODUCTION	97	0.358941	1.18517	0.16953	0.399013	1	3498
GO_MORPHOGENESIS_OF_EMBRYONIC_EPITHELIUM	132	0.348597	1.18487	0.159516	0.399388	1	4782
BIOCARTA_GCR_PATHWAY	19	0.474991	1.18471	0.244444	0.399483	1	4266
GO_ERROR_PRONE_TRANSLESION_SYNTHESIS	19	0.471502	1.1846	0.245283	0.399467	1	8798
GO_POSITIVE_REGULATION_OF_REACTIVE_OXYGEN_SPECIES_BIOSYNTHETIC_PROCESS	47	0.398196	1.18452	0.209158	0.399382	1	4930
GO_REGULATION_OF_CYTOKINE_SECRETION	142	0.342157	1.18438	0.153509	0.399417	1	6047
GO_REGULATION_OF_MESENCHYMAL_CELL_PROLIFERATION	34	0.418779	1.18436	0.226054	0.399198	1	3384
GO_BRANCHING_INVOLVED_IN_URETERIC_BUD_MORPHOGENESIS	44	0.406366	1.18385	0.227621	0.400018	1	3403
GO_NEGATIVE_REGULATION_OF_CELL_KILLING	18	0.478295	1.18366	0.264336	0.400154	1	2130
GO_REGULATION_OF_SYNAPTIC_TRANSMISSION_DOPAMINERGIC	17	0.480985	1.18334	0.256115	0.400561	1	5825
GO_SINGLE_FERTILIZATION	106	0.352373	1.18332	0.179601	0.400321	1	4721
GO_REGULATION_OF_DNA_BINDING	91	0.360934	1.18329	0.191514	0.400118	1	4930
GO_CELLULAR_RESPONSE_TO_RETINOIC_ACID	60	0.384841	1.1832	0.201205	0.400078	1	1982
GO_CYCLIC_NUCLEOTIDE_MEDIATED_SIGNALING	44	0.40132	1.18298	0.213555	0.400278	1	4018
GO_RRNA_CATABOLIC_PROCESS	17	0.48427	1.18298	0.277616	0.400019	1	5224
GO_REGULATION_OF_PROTEIN_AUTOPHOSPHORYLATION	35	0.413479	1.18273	0.252336	0.400283	1	3610
GO_POSITIVE_REGULATION_OF_ACTIN_CYTOSKELETON_REORGANIZATION	16	0.482157	1.18232	0.254597	0.400867	1	4397
BIOCARTA_CXCR4_PATHWAY	24	0.448905	1.18224	0.25104	0.400751	1	4806
GO_POSITIVE_REGULATION_OF_T_CELL_MEDIATED_CYTOTOXICITY	15	0.503406	1.18197	0.253945	0.401061	1	4047
GO_PHARYNGEAL_SYSTEM_DEVELOPMENT	17	0.482649	1.18194	0.25035	0.400858	1	4548
GO_POSITIVE_REGULATION_OF_ERYTHROCYTE_DIFFERENTIATION	23	0.450338	1.18087	0.244356	0.402855	1	6537
GO_NEGATIVE_REGULATION_OF_TELOMERE_MAINTENANCE_VIA_TELOMERE_LENGTHENING	17	0.474748	1.18085	0.263386	0.402642	1	6287
GO_REGULATION_OF_ENDOTHELIAL_CELL_CHEMOTAXIS	17	0.474806	1.18061	0.258941	0.402851	1	7197
GO_HISTONE_PHOSPHORYLATION	23	0.442605	1.17942	0.250685	0.405065	1	3196
GO_RNA_DESTABILIZATION	15	0.505247	1.17923	0.287443	0.405174	1	6423
GO_REGULATION_OF_BLOOD_PRESSURE	163	0.342741	1.17904	0.160388	0.405308	1	4603
GO_CELLULAR_RESPONSE_TO_BIOTIC_STIMULUS	156	0.343861	1.17861	0.165584	0.405911	1	5164
GO_NEGATIVE_REGULATION_OF_INTERLEUKIN_12_PRODUCTION	15	0.503415	1.17832	0.271449	0.406288	1	7777
GO_REGULATION_OF_CELL_JUNCTION_ASSEMBLY	67	0.377881	1.17794	0.202439	0.406815	1	7770
BIOCARTA_WNT_PATHWAY	26	0.440816	1.17767	0.261745	0.407129	1	5837
GO_CELLULAR_RESPONSE_TO_KETONE	72	0.37204	1.17729	0.192899	0.407626	1	3870
GO_GLYCOLIPID_BIOSYNTHETIC_PROCESS	60	0.379568	1.1769	0.203681	0.408204	1	5778
KEGG_EPITHELIAL_CELL_SIGNALING_IN_HELICOBACTER_PYLORI_INFECTION	67	0.372796	1.17628	0.192077	0.409245	1	7783
GO_HISTONE_H2A_ACETYLATION	15	0.494774	1.1761	0.265217	0.409391	1	11508
GO_PRESYNAPTIC_PROCESS_INVOLVED_IN_SYNAPTIC_TRANSMISSION	110	0.353253	1.17577	0.179458	0.409805	1	2612
GO_PHAGOCYTOSIS_RECOGNITION	16	0.487375	1.17546	0.259531	0.410212	1	4201
GO_POSITIVE_REGULATION_OF_OXIDOREDUCTASE_ACTIVITY	46	0.39194	1.17502	0.22644	0.410886	1	4653
GO_NEGATIVE_REGULATION_OF_TRANSFORMING_GROWTH_FACTOR_BETA_RECEPTOR_SIGNALING_PATHWAY	65	0.37289	1.17494	0.218182	0.410797	1	5401
GO_NEGATIVE_REGULATION_OF_LIPID_BIOSYNTHETIC_PROCESS	42	0.403371	1.17465	0.232737	0.411175	1	5433
BIOCARTA_NKCELLS_PATHWAY	19	0.474984	1.17398	0.272984	0.41235	1	4266
GO_REGULATION_OF_B_CELL_DIFFERENTIATION	22	0.453114	1.17336	0.263231	0.413418	1	7039
GO_MYELIN_ASSEMBLY	15	0.499831	1.1732	0.273529	0.41349	1	2211
KEGG_MELANOMA	71	0.36673	1.17305	0.204388	0.413547	1	3600
GO_RESPIRATORY_SYSTEM_DEVELOPMENT	194	0.333841	1.17211	0.140725	0.415253	1	3600
GO_POSITIVE_REGULATION_OF_SKELETAL_MUSCLE_TISSUE_DEVELOPMENT	26	0.444869	1.17195	0.235049	0.415342	1	4603
GO_POSITIVE_REGULATION_OF_LIPID_METABOLIC_PROCESS	124	0.34685	1.17109	0.164229	0.416954	1	4577
GO_CELL_AGGREGATION	21	0.460486	1.1701	0.254958	0.418795	1	1886
GO_NEGATIVE_REGULATION_OF_SIGNAL_TRANSDUCTION_IN_ABSENCE_OF_LIGAND	32	0.421531	1.16959	0.243742	0.419619	1	4651
GO_RESPONSE_TO_VITAMIN_E	15	0.496298	1.16924	0.2571	0.420114	1	277
GO_MODULATION_BY_HOST_OF_VIRAL_PROCESS	17	0.481217	1.16913	0.263158	0.420075	1	5051
GO_NEGATIVE_REGULATION_OF_G_PROTEIN_COUPLED_RECEPTOR_PROTEIN_SIGNALING_PATHWAY	38	0.407014	1.16909	0.24773	0.419888	1	3312
GO_CELLULAR_COMPONENT_MAINTENANCE	18	0.46347	1.16831	0.274788	0.421342	1	1864
GO_CELLULAR_TRANSITION_METAL_ION_HOMEOSTASIS	73	0.372576	1.16813	0.220359	0.421463	1	6470
GO_STRESS_ACTIVATED_PROTEIN_KINASE_SIGNALING_CASCADE	100	0.354314	1.16811	0.195233	0.421238	1	3560
GO_REGULATION_OF_ESTABLISHMENT_OF_PROTEIN_LOCALIZATION_TO_MITOCHONDRION	118	0.349584	1.16801	0.190739	0.421152	1	6851
GO_NEGATIVE_REGULATION_OF_CATION_TRANSMEMBRANE_TRANSPORT	58	0.377942	1.16796	0.231618	0.420989	1	4580
GO_UNSATURATED_FATTY_ACID_METABOLIC_PROCESS	104	0.350833	1.167	0.191126	0.422849	1	4911
GO_REGULATION_OF_GLUCOSE_IMPORT_IN_RESPONSE_TO_INSULIN_STIMULUS	16	0.477082	1.1668	0.2875	0.423008	1	4499
GO_REGULATION_OF_CELL_MIGRATION_INVOLVED_IN_SPROUTING_ANGIOGENESIS	19	0.459005	1.16649	0.265537	0.4234	1	4930
GO_OOCYTE_MATURATION	17	0.481529	1.16628	0.279649	0.423572	1	7400
GO_PYRIMIDINE_NUCLEOSIDE_BIOSYNTHETIC_PROCESS	26	0.430251	1.16556	0.270636	0.424862	1	7339
GO_NEGATIVE_REGULATION_OF_STEM_CELL_PROLIFERATION	16	0.486472	1.16513	0.282454	0.425471	1	3634
GO_B_CELL_DIFFERENTIATION	87	0.361801	1.16443	0.224942	0.426772	1	4857
GO_CELLULAR_RESPONSE_TO_HEAT	33	0.416867	1.16283	0.255906	0.43007	1	9561
GO_RESPIRATORY_GASEOUS_EXCHANGE	47	0.389557	1.16278	0.23641	0.429898	1	4669
GO_SOMATIC_CELL_DNA_RECOMBINATION	32	0.418718	1.16268	0.262548	0.429843	1	5766
GO_NUCLEOTIDE_EXCISION_REPAIR_DNA_GAP_FILLING	24	0.440353	1.16243	0.285521	0.430102	1	8454
GO_REGULATION_OF_FATTY_ACID_BIOSYNTHETIC_PROCESS	35	0.409638	1.16237	0.261538	0.429942	1	5433
GO_RESPONSE_TO_MUSCLE_STRETCH	19	0.4647	1.16206	0.262431	0.430336	1	7711
BIOCARTA_DEATH_PATHWAY	33	0.412595	1.16175	0.255263	0.4307	1	8478
GO_CYTOPLASMIC_SEQUESTERING_OF_TRANSCRIPTION_FACTOR	19	0.472287	1.16132	0.263752	0.431373	1	10075
GO_POSITIVE_REGULATION_OF_MRNA_METABOLIC_PROCESS	43	0.390128	1.16116	0.246053	0.43149	1	5587
BIOCARTA_IL2RB_PATHWAY	38	0.405983	1.16111	0.246396	0.431329	1	8363
GO_POSITIVE_REGULATION_OF_RELEASE_OF_CYTOCHROME_C_FROM_MITOCHONDRIA	27	0.436062	1.16074	0.262667	0.431894	1	6369
GO_LAMELLIPODIUM_ASSEMBLY	28	0.431756	1.16053	0.268421	0.432065	1	3830
GO_ESTABLISHMENT_OF_ENDOTHELIAL_BARRIER	29	0.430155	1.16011	0.247694	0.432784	1	4018
GO_REGULATION_OF_PROTEIN_DEACETYLATION	33	0.416018	1.15995	0.266409	0.432844	1	7686
GO_NEGATIVE_REGULATION_OF_RESPONSE_TO_ENDOPLASMIC_RETICULUM_STRESS	35	0.409235	1.15987	0.258106	0.432764	1	7422
BIOCARTA_MPR_PATHWAY	33	0.410134	1.15981	0.248677	0.432637	1	4668
GO_REGULATION_OF_NOTCH_SIGNALING_PATHWAY	62	0.375546	1.15947	0.225527	0.433111	1	4750
GO_MEMBRANE_INVAGINATION	29	0.427357	1.15931	0.257975	0.433161	1	4913
GO_NEGATIVE_REGULATION_OF_ACTIN_FILAMENT_DEPOLYMERIZATION	34	0.412245	1.15914	0.249354	0.433287	1	2720
KEGG_MISMATCH_REPAIR	23	0.448668	1.15898	0.274238	0.433354	1	7099
KEGG_PPAR_SIGNALING_PATHWAY	68	0.37184	1.15802	0.225922	0.43523	1	5781
GO_ORGAN_FORMATION	34	0.407482	1.15768	0.251979	0.435686	1	3533
GO_POSITIVE_REGULATION_OF_OSTEOCLAST_DIFFERENTIATION	23	0.440346	1.15717	0.272109	0.436495	1	3468
GO_NEUROEPITHELIAL_CELL_DIFFERENTIATION	61	0.371155	1.15711	0.222086	0.436329	1	1726
GO_NEUTRAL_LIPID_BIOSYNTHETIC_PROCESS	27	0.426712	1.15681	0.266756	0.436744	1	3681
GO_DNA_STRAND_ELONGATION	29	0.429896	1.15671	0.253691	0.436712	1	1426
GO_REGULATION_OF_ACTIVIN_RECEPTOR_SIGNALING_PATHWAY	24	0.441639	1.15552	0.278003	0.439032	1	5034
GO_REGULATION_OF_MESONEPHROS_DEVELOPMENT	26	0.437275	1.15535	0.279946	0.439128	1	1886
GO_POSITIVE_REGULATION_OF_PROTEIN_IMPORT	101	0.350615	1.15518	0.227586	0.439239	1	6172
BIOCARTA_ATRBRCA_PATHWAY	19	0.462185	1.15399	0.297111	0.441586	1	9166
GO_PEPTIDYL_CYSTEINE_MODIFICATION	20	0.449279	1.15396	0.283149	0.44138	1	5579
GO_NEUROMUSCULAR_PROCESS_CONTROLLING_BALANCE	50	0.383578	1.15357	0.250955	0.441936	1	2637
KEGG_PATHOGENIC_ESCHERICHIA_COLI_INFECTION	55	0.376236	1.15349	0.247549	0.441851	1	4413
GO_CENTROSOME_LOCALIZATION	17	0.475189	1.15337	0.28165	0.441834	1	4922
GO_REGULATION_OF_INTERLEUKIN_6_PRODUCTION	100	0.349103	1.15303	0.207289	0.442285	1	3583
KEGG_FOCAL_ADHESION	194	0.328567	1.1521	0.180962	0.444074	1	4980
GO_REGULATION_OF_ACTIN_FILAMENT_DEPOLYMERIZATION	42	0.398021	1.15182	0.261577	0.444438	1	3393
GO_POSITIVE_REGULATION_OF_FAT_CELL_DIFFERENTIATION	47	0.386463	1.1517	0.262701	0.444421	1	4861
GO_REGULATION_OF_ANDROGEN_RECEPTOR_SIGNALING_PATHWAY	22	0.446873	1.15147	0.282016	0.444671	1	4653
BIOCARTA_FAS_PATHWAY	30	0.423943	1.1511	0.289933	0.445248	1	8698
GO_METHIONINE_METABOLIC_PROCESS	18	0.462616	1.15076	0.301273	0.445696	1	7510
GO_POSITIVE_REGULATION_OF_IMMUNOGLOBULIN_PRODUCTION	30	0.420752	1.1507	0.276369	0.44555	1	5434
GO_TISSUE_HOMEOSTASIS	161	0.333188	1.14997	0.181818	0.446856	1	4055
GO_CAMP_MEDIATED_SIGNALING	36	0.406561	1.14974	0.270166	0.447053	1	4018
GO_PHAGOSOME_ACIDIFICATION	26	0.429322	1.14948	0.289894	0.447354	1	4280
GO_REGULATION_OF_INSULIN_LIKE_GROWTH_FACTOR_RECEPTOR_SIGNALING_PATHWAY	21	0.451	1.14904	0.279494	0.448048	1	1055
GO_NEGATIVE_REGULATION_OF_CARBOHYDRATE_METABOLIC_PROCESS	41	0.393813	1.14862	0.249686	0.448705	1	7195
GO_RESPONSE_TO_MUSCLE_ACTIVITY	17	0.467515	1.14854	0.276012	0.448596	1	1993
KEGG_CYTOSOLIC_DNA_SENSING_PATHWAY	53	0.380441	1.14824	0.242243	0.44899	1	8859
GO_REGULATION_OF_EPITHELIAL_CELL_DIFFERENTIATION_INVOLVED_IN_KIDNEY_DEVELOPMENT	15	0.489652	1.14824	0.291486	0.448718	1	3794
GO_PERIPHERAL_NERVOUS_SYSTEM_DEVELOPMENT	64	0.366706	1.14797	0.244472	0.449008	1	3121
GO_REGULATION_OF_MEMBRANE_DEPOLARIZATION	39	0.398492	1.14781	0.256443	0.449079	1	1739
KEGG_NOD_LIKE_RECEPTOR_SIGNALING_PATHWAY	60	0.374973	1.14775	0.250605	0.448921	1	8613
GO_IRON_ION_HOMEOSTASIS	65	0.370716	1.14742	0.243961	0.449324	1	6470
GO_PYRIMIDINE_NUCLEOTIDE_METABOLIC_PROCESS	43	0.402067	1.1474	0.271589	0.449093	1	6612
GO_TRANSLESION_SYNTHESIS	35	0.408883	1.14733	0.257439	0.448964	1	8798
GO_REGULATION_OF_EXOCYTOSIS	180	0.330008	1.14663	0.189968	0.450244	1	4935
GO_NEGATIVE_REGULATION_OF_NF_KAPPAB_IMPORT_INTO_NUCLEUS	18	0.467709	1.14662	0.296703	0.449972	1	9946
GO_REGULATION_OF_INTERLEUKIN_1_PRODUCTION	56	0.372314	1.14638	0.266749	0.4502	1	3121
GO_REGULATION_OF_MYELOID_CELL_DIFFERENTIATION	176	0.328377	1.1463	0.180942	0.450108	1	5296
GO_MALE_SEX_DIFFERENTIATION	143	0.337569	1.14573	0.198925	0.451111	1	5849
GO_POSITIVE_REGULATION_OF_DNA_REPAIR	32	0.414178	1.1455	0.294344	0.45133	1	8197
GO_BONE_DEVELOPMENT	147	0.33276	1.14519	0.208955	0.451739	1	2671
GO_MECHANORECEPTOR_DIFFERENTIATION	49	0.377552	1.14479	0.239852	0.452347	1	1154
GO_REGULATION_OF_DNA_DAMAGE_RESPONSE_SIGNAL_TRANSDUCTION_BY_P53_CLASS_MEDIATOR	27	0.42628	1.14471	0.294199	0.45225	1	2416
GO_CELL_CELL_JUNCTION_ASSEMBLY	72	0.364431	1.14392	0.242533	0.453737	1	7233
GO_NUCLEOTIDE_SUGAR_BIOSYNTHETIC_PROCESS	19	0.459838	1.14389	0.28777	0.453533	1	3749
GO_INORGANIC_ANION_TRANSPORT	128	0.3376	1.14383	0.199328	0.453388	1	6476
GO_PHOSPHATIDYLINOSITOL_ACYL_CHAIN_REMODELING	16	0.472154	1.1437	0.289121	0.45341	1	160
GO_REGULATION_OF_CELL_PROJECTION_ASSEMBLY	144	0.336823	1.14366	0.218004	0.4532	1	4755
BIOCARTA_HDAC_PATHWAY	28	0.42313	1.14355	0.282152	0.453157	1	4974
GO_RESPONSE_TO_INTERFERON_ALPHA	20	0.449906	1.14336	0.292023	0.453297	1	10319
GO_MEMBRANE_LIPID_BIOSYNTHETIC_PROCESS	107	0.343163	1.1433	0.232082	0.45314	1	5801
BIOCARTA_ALK_PATHWAY	37	0.399022	1.1433	0.267696	0.452881	1	1278
GO_REGULATION_OF_IMMUNOGLOBULIN_PRODUCTION	46	0.384841	1.14288	0.258555	0.453501	1	5434
GO_CYTOKINE_PRODUCTION	116	0.340639	1.14233	0.231368	0.454419	1	3127
GO_BRANCH_ELONGATION_OF_AN_EPITHELIUM	17	0.468331	1.14231	0.30226	0.454196	1	7152
GO_POSITIVE_REGULATION_OF_IMMUNE_EFFECTOR_PROCESS	151	0.329839	1.14174	0.204324	0.455147	1	5225
BIOCARTA_MEF2D_PATHWAY	18	0.464694	1.14129	0.285315	0.455856	1	5519
GO_TRANSMEMBRANE_RECEPTOR_PROTEIN_SERINE_THREONINE_KINASE_SIGNALING_PATHWAY	184	0.331311	1.14033	0.209694	0.457774	1	3982
GO_AROMATIC_AMINO_ACID_FAMILY_CATABOLIC_PROCESS	18	0.464437	1.14029	0.309066	0.457573	1	5652
GO_CELLULAR_RESPONSE_TO_ZINC_ION	16	0.476467	1.13918	0.317109	0.459739	1	5197
GO_ACTIVATION_OF_MAPKK_ACTIVITY	49	0.377754	1.13905	0.256774	0.459769	1	1388
GO_POSITIVE_REGULATION_OF_MONOOXYGENASE_ACTIVITY	28	0.421317	1.13865	0.272118	0.46036	1	4653
GO_REGULATION_OF_TRANSCRIPTION_FROM_RNA_POLYMERASE_II_PROMOTER_IN_RESPONSE_TO_HYPOXIA	30	0.417848	1.1384	0.292553	0.460633	1	8810
GO_POSITIVE_REGULATION_OF_INFLAMMATORY_RESPONSE	110	0.339152	1.13777	0.231982	0.461763	1	3158
GO_GTP_METABOLIC_PROCESS	20	0.449116	1.13738	0.296765	0.46234	1	3197
GO_REGULATION_OF_INSULIN_RECEPTOR_SIGNALING_PATHWAY	42	0.39044	1.13728	0.264339	0.462278	1	1474
GO_REGULATION_OF_TOLERANCE_INDUCTION	18	0.461136	1.13631	0.291845	0.46418	1	3699
GO_CELLULAR_RESPONSE_TO_INORGANIC_SUBSTANCE	148	0.329369	1.1363	0.216828	0.463923	1	6576
GO_REGULATION_OF_ENERGY_HOMEOSTASIS	17	0.46025	1.13624	0.311499	0.463771	1	1332
GO_ORGANIC_HYDROXY_COMPOUND_TRANSPORT	149	0.329715	1.13604	0.248899	0.463945	1	4757
GO_POSITIVE_REGULATION_OF_REGULATED_SECRETORY_PATHWAY	48	0.380251	1.13595	0.273632	0.463855	1	4669
GO_REGULATION_OF_NECROTIC_CELL_DEATH	25	0.419949	1.1358	0.285337	0.46387	1	8478
GO_RELAXATION_OF_MUSCLE	19	0.446528	1.1358	0.293223	0.463588	1	6099
GO_REGULATION_OF_RESPONSE_TO_OXIDATIVE_STRESS	59	0.362327	1.13578	0.275572	0.463356	1	2084
GO_DETECTION_OF_BIOTIC_STIMULUS	25	0.429329	1.13541	0.272727	0.463904	1	7208
GO_NUCLEOSIDE_SALVAGE	16	0.472623	1.13505	0.30976	0.464454	1	6928
GO_POSITIVE_REGULATION_OF_TRANSCRIPTION_FACTOR_IMPORT_INTO_NUCLEUS	49	0.379293	1.13482	0.281529	0.464678	1	6172
GO_REGULATION_OF_SYSTEMIC_ARTERIAL_BLOOD_PRESSURE	82	0.355334	1.13468	0.255708	0.464716	1	758
GO_BRANCHING_MORPHOGENESIS_OF_AN_EPITHELIAL_TUBE	131	0.332967	1.13454	0.221616	0.464744	1	4626
KEGG_MELANOGENESIS	100	0.348716	1.13437	0.259429	0.464864	1	3815
GO_RESPONSE_TO_ACTIVITY	64	0.362131	1.13436	0.254739	0.464595	1	2173
GO_PIGMENT_CELL_DIFFERENTIATION	26	0.42395	1.13404	0.313779	0.465006	1	2762
GO_NEGATIVE_REGULATION_OF_DEPHOSPHORYLATION	69	0.356854	1.13296	0.264957	0.467148	1	7207
GO_AMMONIUM_TRANSMEMBRANE_TRANSPORT	24	0.42789	1.13278	0.308966	0.467236	1	5773
GO_PROTEIN_LOCALIZATION_TO_LYSOSOME	18	0.458097	1.13253	0.33427	0.467514	1	6477
GO_POSITIVE_REGULATION_OF_SMALL_GTPASE_MEDIATED_SIGNAL_TRANSDUCTION	38	0.392472	1.13235	0.281369	0.46763	1	3642
GO_COLUMNAR_CUBOIDAL_EPITHELIAL_CELL_DEVELOPMENT	46	0.382141	1.13215	0.263907	0.467805	1	5152
GO_NUCLEOTIDE_TRANSPORT	25	0.424011	1.13196	0.295302	0.467926	1	7214
GO_LYTIC_VACUOLE_ORGANIZATION	50	0.375422	1.13177	0.276284	0.468094	1	4977
BIOCARTA_PAR1_PATHWAY	37	0.400597	1.1317	0.274112	0.467958	1	4638
GO_NEGATIVE_REGULATION_OF_CELLULAR_RESPONSE_TO_INSULIN_STIMULUS	31	0.411549	1.13126	0.289373	0.468634	1	6236
GO_STEROL_HOMEOSTASIS	57	0.37104	1.1312	0.270936	0.468494	1	3610
GO_AUDITORY_RECEPTOR_CELL_DEVELOPMENT	18	0.459419	1.1309	0.331939	0.468843	1	215
GO_PROTEIN_LOCALIZATION_TO_CYTOSKELETON	28	0.42382	1.12977	0.303763	0.471055	1	5308
GO_PEPTIDYL_SERINE_MODIFICATION	144	0.331971	1.12941	0.241266	0.471558	1	5467
GO_RESPONSE_TO_AMINO_ACID	108	0.340894	1.12934	0.242081	0.471428	1	4548
GO_CELL_SUBSTRATE_ADHERENS_JUNCTION_ASSEMBLY	23	0.434928	1.12905	0.313889	0.471781	1	5047
GO_REGULATION_OF_VIRAL_ENTRY_INTO_HOST_CELL	26	0.423407	1.12882	0.302083	0.472027	1	4792
GO_ENDODERM_FORMATION	50	0.37569	1.12796	0.2873	0.473699	1	1245
GO_POSITIVE_REGULATION_OF_NF_KAPPAB_TRANSCRIPTION_FACTOR_ACTIVITY	130	0.331338	1.12706	0.235099	0.475393	1	7373
GO_POSITIVE_REGULATION_OF_SODIUM_ION_TRANSPORT	32	0.410245	1.12701	0.304124	0.475236	1	3312
GO_REGULATION_OF_ALTERNATIVE_MRNA_SPLICING_VIA_SPLICEOSOME	34	0.401761	1.12681	0.308	0.475403	1	10103
GO_POSITIVE_REGULATION_OF_MICROTUBULE_POLYMERIZATION_OR_DEPOLYMERIZATION	22	0.437232	1.12652	0.322537	0.475768	1	4067
GO_NLS_BEARING_PROTEIN_IMPORT_INTO_NUCLEUS	21	0.44304	1.12611	0.324022	0.476412	1	6772
GO_AROMATIC_AMINO_ACID_FAMILY_METABOLIC_PROCESS	26	0.423046	1.12587	0.303947	0.476662	1	5652
GO_EPITHELIAL_STRUCTURE_MAINTENANCE	21	0.435865	1.12561	0.329593	0.476941	1	2567
GO_CANONICAL_WNT_SIGNALING_PATHWAY	91	0.347031	1.12534	0.248864	0.477253	1	3610
GO_GLANDULAR_EPITHELIAL_CELL_DEVELOPMENT	17	0.453676	1.1252	0.328748	0.47732	1	4625
GO_POSITIVE_REGULATION_OF_PHOSPHATASE_ACTIVITY	26	0.421368	1.12458	0.289617	0.478427	1	2928
GO_REGULATION_OF_SUPEROXIDE_METABOLIC_PROCESS	22	0.43877	1.12422	0.319502	0.478946	1	5609
GO_REGULATION_OF_MUSCLE_SYSTEM_PROCESS	190	0.321035	1.12417	0.225603	0.478748	1	4305
GO_CARDIOCYTE_DIFFERENTIATION	94	0.342031	1.12398	0.253749	0.478875	1	4548
GO_CARTILAGE_DEVELOPMENT_INVOLVED_IN_ENDOCHONDRAL_BONE_MORPHOGENESIS	19	0.452524	1.12387	0.312057	0.47884	1	2671
BIOCARTA_VIP_PATHWAY	26	0.427422	1.12355	0.311585	0.479264	1	7522
GO_MYOFIBRIL_ASSEMBLY	47	0.385333	1.1232	0.3125	0.479741	1	2176
GO_POSITIVE_REGULATION_OF_CALCIUM_ION_DEPENDENT_EXOCYTOSIS	25	0.424256	1.12312	0.307388	0.479643	1	4666
GO_MUSCLE_CELL_MIGRATION	18	0.452524	1.12241	0.328234	0.480951	1	3111
GO_ADAPTIVE_IMMUNE_RESPONSE_BASED_ON_SOMATIC_RECOMBINATION_OF_IMMUNE_RECEPTORS_BUILT_FROM_IMMUNOGLOBULIN_SUPERFAMILY_DOMAINS	124	0.335623	1.12194	0.265261	0.481725	1	7297
GO_REGULATION_OF_CARDIAC_CONDUCTION	65	0.362536	1.12189	0.27718	0.481552	1	4984
GO_EPIDERMAL_GROWTH_FACTOR_RECEPTOR_SIGNALING_PATHWAY	53	0.366742	1.12123	0.278325	0.482712	1	7152
GO_DOPAMINE_RECEPTOR_SIGNALING_PATHWAY	28	0.406793	1.1212	0.32027	0.482494	1	6876
GO_REGULATION_OF_LYMPHOCYTE_APOPTOTIC_PROCESS	54	0.375003	1.12023	0.297794	0.484391	1	3368
GO_RESPONSE_TO_X_RAY	30	0.408691	1.11951	0.295484	0.485755	1	4451
GO_B_CELL_MEDIATED_IMMUNITY	69	0.358265	1.1194	0.273165	0.485719	1	7180
GO_THYMUS_DEVELOPMENT	46	0.381723	1.1192	0.29441	0.485907	1	3533
GO_CELLULAR_COMPONENT_DISASSEMBLY_INVOLVED_IN_EXECUTION_PHASE_OF_APOPTOSIS	41	0.39134	1.1188	0.315245	0.486512	1	2693
GO_LYMPHOCYTE_ACTIVATION_INVOLVED_IN_IMMUNE_RESPONSE	98	0.340387	1.11863	0.256055	0.486605	1	5794
GO_POSITIVE_REGULATION_OF_LEUKOCYTE_DEGRANULATION	18	0.453156	1.1177	0.335235	0.488374	1	2762
GO_FEMALE_MEIOTIC_DIVISION	22	0.42988	1.11743	0.319672	0.488697	1	6644
GO_NEGATIVE_REGULATION_OF_RELEASE_OF_CYTOCHROME_C_FROM_MITOCHONDRIA	16	0.455028	1.11734	0.322489	0.488594	1	2346
GO_POSITIVE_REGULATION_OF_INTERLEUKIN_12_PRODUCTION	33	0.399445	1.11675	0.325224	0.489642	1	4287
GO_NEGATIVE_REGULATION_OF_PROTEIN_BINDING	78	0.349326	1.11672	0.277381	0.489436	1	5426
GO_REGULATION_OF_STRIATED_MUSCLE_CELL_DIFFERENTIATION	84	0.34487	1.11664	0.297203	0.489322	1	3863
GO_POSITIVE_REGULATION_OF_ERK1_AND_ERK2_CASCADE	159	0.325115	1.11631	0.240479	0.489769	1	2130
GO_TRANSCRIPTION_FROM_RNA_POLYMERASE_I_PROMOTER	34	0.398449	1.11618	0.30491	0.489744	1	9243
GO_POSITIVE_REGULATION_OF_CALCIUM_ION_TRANSPORT	101	0.338464	1.11518	0.272414	0.491725	1	2462
GO_NEGATIVE_REGULATION_OF_ORGAN_GROWTH	21	0.434876	1.11459	0.303989	0.492755	1	250
GO_PROTEIN_IMPORT_INTO_NUCLEUS_TRANSLOCATION	29	0.412413	1.11457	0.302544	0.492523	1	7152
GO_POSITIVE_REGULATION_OF_WOUND_HEALING	46	0.373523	1.11386	0.290323	0.493811	1	5781
KEGG_ERBB_SIGNALING_PATHWAY	84	0.344314	1.11372	0.277974	0.493838	1	6362
GO_POSITIVE_REGULATION_OF_RESPONSE_TO_WOUNDING	157	0.327039	1.11363	0.236246	0.49376	1	3158
GO_NEGATIVE_REGULATION_OF_IMMUNE_EFFECTOR_PROCESS	99	0.341028	1.11355	0.267753	0.493655	1	7180
GO_NEGATIVE_REGULATION_OF_MITOCHONDRION_ORGANIZATION	35	0.393863	1.11351	0.298469	0.493462	1	4175
GO_PRODUCTION_OF_MOLECULAR_MEDIATOR_OF_IMMUNE_RESPONSE	60	0.359177	1.11309	0.294048	0.494105	1	8846
GO_NEGATIVE_REGULATION_OF_TRANSMEMBRANE_TRANSPORT	81	0.34851	1.11283	0.279123	0.494405	1	4913
BIOCARTA_NOS1_PATHWAY	21	0.428685	1.11259	0.333782	0.49465	1	4897
GO_VIRAL_GENOME_REPLICATION	19	0.447183	1.11196	0.347398	0.495774	1	7661
GO_REGULATION_OF_CATION_CHANNEL_ACTIVITY	82	0.341097	1.11194	0.296037	0.495539	1	4197
GO_NEGATIVE_REGULATION_OF_POTASSIUM_ION_TRANSPORT	30	0.407439	1.11189	0.326057	0.495363	1	2176
GO_EMBRYONIC_CRANIAL_SKELETON_MORPHOGENESIS	46	0.377543	1.11172	0.313194	0.495448	1	1936
GO_REGULATION_OF_COAGULATION	85	0.347729	1.11145	0.270047	0.495753	1	1474
GO_CELLULAR_GLUCOSE_HOMEOSTASIS	72	0.355246	1.11135	0.295102	0.495692	1	5261
GO_REGULATION_OF_TOLL_LIKE_RECEPTOR_SIGNALING_PATHWAY	45	0.377992	1.11107	0.311414	0.496008	1	4366
GO_REGULATION_OF_RESPONSE_TO_INTERFERON_GAMMA	22	0.433433	1.11068	0.330893	0.496601	1	6292
GO_CELLULAR_RESPONSE_TO_GLUCOSE_STARVATION	31	0.402534	1.11053	0.321522	0.496643	1	6783
GO_NEGATIVE_REGULATION_OF_PLATELET_ACTIVATION	17	0.456084	1.11019	0.340751	0.497105	1	696
GO_MONOCARBOXYLIC_ACID_BIOSYNTHETIC_PROCESS	160	0.322564	1.11016	0.258658	0.496892	1	6261
GO_ENERGY_RESERVE_METABOLIC_PROCESS	68	0.35303	1.10882	0.303424	0.499507	1	5488
GO_POSITIVE_REGULATION_OF_FATTY_ACID_METABOLIC_PROCESS	33	0.395706	1.10845	0.317269	0.50008	1	4515
GO_LEARNING	127	0.330374	1.10835	0.27	0.499987	1	3695
GO_NEGATIVE_REGULATION_OF_POTASSIUM_ION_TRANSMEMBRANE_TRANSPORTER_ACTIVITY	15	0.465615	1.10785	0.35879	0.500833	1	2176
GO_NEGATIVE_REGULATION_OF_HORMONE_SECRETION	72	0.348063	1.10763	0.308057	0.501029	1	6144
GO_POSITIVE_REGULATION_OF_REPRODUCTIVE_PROCESS	52	0.370364	1.10739	0.318408	0.501253	1	3841
GO_NEGATIVE_REGULATION_OF_MYOBLAST_DIFFERENTIATION	23	0.42615	1.10719	0.334716	0.501413	1	5781
GO_CHONDROCYTE_DEVELOPMENT	21	0.425465	1.10708	0.336123	0.50136	1	1886
GO_NOTOCHORD_DEVELOPMENT	17	0.459403	1.10706	0.345821	0.501129	1	3794
GO_BASE_EXCISION_REPAIR	39	0.386549	1.10666	0.33121	0.501715	1	6805
GO_RESPONSE_TO_PROSTAGLANDIN_E	25	0.415166	1.10644	0.339597	0.501952	1	200
GO_REGULATION_OF_CALCIUM_ION_TRANSPORT	198	0.315392	1.10639	0.253731	0.501795	1	4305
KEGG_ENDOMETRIAL_CANCER	51	0.366752	1.10609	0.322904	0.502193	1	5604
BIOCARTA_MAL_PATHWAY	19	0.435709	1.10596	0.341917	0.502207	1	7770
GO_NEUROMUSCULAR_JUNCTION_DEVELOPMENT	34	0.391611	1.10576	0.32125	0.50238	1	3155
GO_DIGESTIVE_TRACT_MORPHOGENESIS	48	0.373882	1.10518	0.311869	0.503402	1	1505
GO_POSITIVE_REGULATION_OF_CELL_CYCLE_G1_S_PHASE_TRANSITION	28	0.407909	1.10472	0.315995	0.504108	1	5305
GO_POSITIVE_REGULATION_OF_CELL_JUNCTION_ASSEMBLY	24	0.425882	1.10472	0.345254	0.50382	1	8373
GO_POSITIVE_REGULATION_OF_RECEPTOR_INTERNALIZATION	23	0.4174	1.1041	0.327221	0.504905	1	2952
GO_NEGATIVE_REGULATION_OF_GLYCOPROTEIN_METABOLIC_PROCESS	15	0.459126	1.10383	0.35452	0.505218	1	6437
GO_POSITIVE_REGULATION_OF_CYTOKINE_BIOSYNTHETIC_PROCESS	58	0.360507	1.10363	0.300613	0.505378	1	2290
GO_NEGATIVE_REGULATION_OF_BINDING	127	0.326223	1.10321	0.270833	0.506065	1	5141
GO_NEGATIVE_REGULATION_OF_OSTEOCLAST_DIFFERENTIATION	24	0.424619	1.10316	0.346883	0.505863	1	5005
GO_PLATELET_DEGRANULATION	103	0.334463	1.10314	0.30303	0.505621	1	5696
GO_ORGANELLE_TRANSPORT_ALONG_MICROTUBULE	54	0.363057	1.10267	0.322777	0.506434	1	5730
GO_CALCIUM_ION_TRANSMEMBRANE_TRANSPORT	153	0.320792	1.1024	0.266809	0.50679	1	4188
KEGG_APOPTOSIS	86	0.337397	1.10238	0.305587	0.506533	1	6407
GO_BONE_GROWTH	20	0.432785	1.10175	0.330935	0.507654	1	743
GO_MEMBRANE_PROTEIN_ECTODOMAIN_PROTEOLYSIS	21	0.432621	1.10136	0.355372	0.508206	1	6719
GO_MYELOID_LEUKOCYTE_DIFFERENTIATION	94	0.336176	1.10128	0.295884	0.508093	1	1426
GO_STEROL_TRANSPORT	49	0.369896	1.10127	0.328205	0.50783	1	4481
GO_RENAL_TUBULE_DEVELOPMENT	78	0.345464	1.10096	0.310142	0.508249	1	3403
GO_POSITIVE_REGULATION_OF_TYROSINE_PHOSPHORYLATION_OF_STAT3_PROTEIN	37	0.385201	1.10094	0.32791	0.508022	1	4268
GO_RESPONSE_TO_FOLIC_ACID	15	0.463799	1.10058	0.345609	0.508554	1	4548
GO_DRUG_METABOLIC_PROCESS	31	0.402475	1.10029	0.340314	0.50892	1	4029
GO_REGULATION_OF_STEROID_BIOSYNTHETIC_PROCESS	48	0.370686	1.10009	0.331719	0.509072	1	6128
GO_PROTEIN_LOCALIZATION_TO_CENTROSOME	15	0.458601	1.09987	0.332867	0.509269	1	7730
GO_TOLL_LIKE_RECEPTOR_SIGNALING_PATHWAY	83	0.342995	1.09979	0.300592	0.509167	1	7387
GO_NCRNA_CATABOLIC_PROCESS	21	0.433716	1.09961	0.358357	0.509288	1	9865
GO_PROTEIN_LOCALIZATION_TO_GOLGI_APPARATUS	33	0.394469	1.09957	0.336696	0.509092	1	5144
GO_POSITIVE_REGULATION_OF_AXONOGENESIS	68	0.355426	1.09942	0.312575	0.509135	1	3350
GO_NEGATIVE_REGULATION_OF_ENDOTHELIAL_CELL_APOPTOTIC_PROCESS	27	0.406005	1.09854	0.347074	0.51087	1	1768
GO_REGULATION_OF_DNA_REPAIR	66	0.351702	1.09852	0.311085	0.510618	1	8432
GO_GLUCOSAMINE_CONTAINING_COMPOUND_METABOLIC_PROCESS	24	0.416443	1.09849	0.338912	0.510426	1	3798
GO_POSITIVE_REGULATION_OF_NUCLEAR_DIVISION	59	0.352439	1.09825	0.321559	0.510647	1	6047
GO_AMMONIUM_TRANSPORT	55	0.361664	1.09823	0.32266	0.510391	1	6228
GO_GLUCAN_BIOSYNTHETIC_PROCESS	25	0.417465	1.09812	0.336842	0.510362	1	4560
GO_REGULATION_OF_N_METHYL_D_ASPARTATE_SELECTIVE_GLUTAMATE_RECEPTOR_ACTIVITY	15	0.45939	1.09803	0.329942	0.510281	1	591
GO_NEGATIVE_REGULATION_OF_REACTIVE_OXYGEN_SPECIES_METABOLIC_PROCESS	40	0.380514	1.09767	0.311705	0.510773	1	4460
GO_POSITIVE_REGULATION_OF_ACTIVATED_T_CELL_PROLIFERATION	28	0.400523	1.09725	0.324074	0.511409	1	2290
GO_NEGATIVE_REGULATION_OF_SECRETION	190	0.312128	1.09714	0.27907	0.511378	1	3860
GO_ERBB_SIGNALING_PATHWAY	76	0.342396	1.09707	0.302924	0.511246	1	8366
GO_CARDIAC_MUSCLE_CELL_CONTRACTION	28	0.39786	1.097	0.328438	0.51111	1	1739
GO_EPIBOLY	20	0.435146	1.09617	0.335635	0.512656	1	4317
BIOCARTA_MET_PATHWAY	36	0.383781	1.09568	0.343008	0.513465	1	9508
GO_PEPTIDYL_TYROSINE_MODIFICATION	184	0.312499	1.09559	0.27416	0.513395	1	3307
GO_CHROMATIN_SILENCING_AT_RDNA	35	0.391462	1.09557	0.332005	0.513139	1	9191
GO_MAMMARY_GLAND_DEVELOPMENT	114	0.327363	1.09549	0.295455	0.51303	1	5260
BIOCARTA_BCELLSURVIVAL_PATHWAY	15	0.45817	1.09469	0.347339	0.514571	1	8363
GO_CYCLIC_NUCLEOTIDE_METABOLIC_PROCESS	54	0.364719	1.09386	0.337093	0.516156	1	4428
GO_POSITIVE_REGULATION_OF_SUBSTRATE_ADHESION_DEPENDENT_CELL_SPREADING	26	0.407556	1.0934	0.351316	0.51691	1	8013
GO_POSITIVE_REGULATION_OF_PEPTIDYL_TYROSINE_PHOSPHORYLATION	159	0.316534	1.0933	0.300216	0.516833	1	3468
GO_POSITIVE_REGULATION_OF_MYOBLAST_DIFFERENTIATION	22	0.428646	1.09314	0.342407	0.516918	1	3815
GO_STEROL_METABOLIC_PROCESS	119	0.32451	1.0931	0.312711	0.516734	1	6639
GO_REGULATION_OF_SYSTEMIC_ARTERIAL_BLOOD_PRESSURE_BY_RENIN_ANGIOTENSIN	22	0.420923	1.09292	0.33474	0.516834	1	5228
GO_SYNAPTIC_VESICLE_RECYCLING	23	0.427943	1.09268	0.350275	0.517106	1	7512
GO_REGULATION_OF_CALCIUM_ION_DEPENDENT_EXOCYTOSIS	81	0.340906	1.09217	0.320331	0.517977	1	1588
GO_POSITIVE_REGULATION_OF_DNA_RECOMBINATION	17	0.449861	1.09164	0.366477	0.518852	1	7152
GO_REGULATION_OF_CALCIUM_ION_TRANSMEMBRANE_TRANSPORTER_ACTIVITY	66	0.349461	1.09135	0.331725	0.519204	1	4305
GO_POSITIVE_REGULATION_OF_CARTILAGE_DEVELOPMENT	27	0.408446	1.09104	0.350474	0.519588	1	4894
GO_REGULATION_OF_WOUND_HEALING	122	0.321876	1.09072	0.306742	0.520022	1	3214
GO_NEGATIVE_REGULATION_OF_PEPTIDE_SECRETION	47	0.363534	1.08996	0.318933	0.521407	1	5825
GO_COCHLEA_MORPHOGENESIS	21	0.426246	1.08906	0.370523	0.52317	1	1886
GO_MOVEMENT_IN_ENVIRONMENT_OF_OTHER_ORGANISM_INVOLVED_IN_SYMBIOTIC_INTERACTION	81	0.339778	1.08779	0.3125	0.525689	1	4479
GO_NEGATIVE_REGULATION_OF_SEQUENCE_SPECIFIC_DNA_BINDING_TRANSCRIPTION_FACTOR_ACTIVITY	129	0.325503	1.0875	0.311185	0.526091	1	5432
GO_HORMONE_MEDIATED_SIGNALING_PATHWAY	156	0.314049	1.08722	0.295699	0.526415	1	8774
GO_PROTEIN_AUTOPHOSPHORYLATION	188	0.309894	1.08714	0.290254	0.526291	1	4238
GO_MORPHOGENESIS_OF_A_BRANCHING_STRUCTURE	167	0.312908	1.08688	0.306538	0.526603	1	4080
GO_POSITIVE_REGULATION_OF_BIOMINERAL_TISSUE_DEVELOPMENT	37	0.380245	1.0867	0.340397	0.526702	1	1278
GO_REGULATION_OF_TYROSINE_PHOSPHORYLATION_OF_STAT3_PROTEIN	44	0.366154	1.0864	0.33758	0.527088	1	4268
GO_REGULATION_OF_STEROID_METABOLIC_PROCESS	72	0.342927	1.0858	0.32177	0.528149	1	6128
BIOCARTA_BARRESTIN_SRC_PATHWAY	15	0.462353	1.08563	0.366573	0.528282	1	3815
GO_ANTIGEN_RECEPTOR_MEDIATED_SIGNALING_PATHWAY	168	0.315676	1.0856	0.302151	0.528049	1	7373
GO_BONE_RESORPTION	21	0.425979	1.085	0.368497	0.529081	1	1377
GO_NEGATIVE_REGULATION_OF_CYTOKINE_PRODUCTION	197	0.309696	1.08432	0.274841	0.530282	1	7777
GO_MYELOID_CELL_DIFFERENTIATION	182	0.311508	1.08303	0.30712	0.532906	1	5253
GO_NEGATIVE_REGULATION_OF_ENDOCYTOSIS	37	0.378988	1.08286	0.343264	0.533009	1	1227
GO_NEGATIVE_REGULATION_OF_ACTIN_FILAMENT_POLYMERIZATION	43	0.370401	1.08268	0.346598	0.533167	1	3026
GO_HORMONE_METABOLIC_PROCESS	154	0.313903	1.08264	0.311618	0.53298	1	4747
GO_SYNAPTIC_VESICLE_ENDOCYTOSIS	17	0.451978	1.08262	0.375691	0.53271	1	5169
GO_REGULATION_OF_TUMOR_NECROSIS_FACTOR_BIOSYNTHETIC_PROCESS	18	0.438656	1.08246	0.373259	0.532792	1	5164
GO_REGULATION_OF_MITOCHONDRIAL_FISSION	15	0.449803	1.08234	0.368035	0.532775	1	6369
GO_COFACTOR_TRANSPORT	26	0.402674	1.08183	0.382192	0.533639	1	6224
GO_DNA_ALKYLATION	43	0.369891	1.08169	0.340589	0.533663	1	8077
GO_POSTTRANSCRIPTIONAL_GENE_SILENCING	36	0.38402	1.08115	0.370656	0.534611	1	7789
BIOCARTA_GATA3_PATHWAY	16	0.450091	1.08062	0.385714	0.535464	1	389
GO_ENDOTHELIAL_CELL_PROLIFERATION	23	0.413262	1.08033	0.384722	0.535847	1	4201
GO_REGULATION_OF_CYTOSOLIC_CALCIUM_ION_CONCENTRATION	197	0.307269	1.07982	0.316631	0.536692	1	2720
GO_REGULATION_OF_POTASSIUM_ION_TRANSMEMBRANE_TRANSPORTER_ACTIVITY	40	0.371071	1.07961	0.335459	0.536868	1	3610
GO_POST_ANAL_TAIL_MORPHOGENESIS	17	0.44579	1.07907	0.371889	0.537809	1	943
GO_REGULATION_OF_SYNAPTIC_VESICLE_TRANSPORT	28	0.401118	1.07906	0.356383	0.537526	1	1588
GO_REGULATION_OF_FAT_CELL_DIFFERENTIATION	101	0.326789	1.07903	0.33105	0.537303	1	4515
BIOCARTA_BAD_PATHWAY	26	0.401551	1.079	0.368493	0.537089	1	4266
GO_REGULATION_OF_MYOBLAST_DIFFERENTIATION	46	0.369571	1.07824	0.352417	0.538488	1	5781
GO_REGULATION_OF_MEIOTIC_CELL_CYCLE	40	0.370231	1.07779	0.358846	0.539174	1	3815
GO_RESPONSE_TO_LIPOPROTEIN_PARTICLE	20	0.42696	1.07773	0.382716	0.53901	1	6063
GO_ENSHEATHMENT_OF_NEURONS	86	0.334907	1.07769	0.337647	0.538815	1	5879
GO_EXECUTION_PHASE_OF_APOPTOSIS	53	0.353722	1.07761	0.344619	0.538715	1	2693
GO_PRIMARY_ALCOHOL_METABOLIC_PROCESS	45	0.364847	1.07752	0.342365	0.538637	1	8126
GO_STRIATED_MUSCLE_CELL_DIFFERENTIATION	163	0.312448	1.07727	0.334392	0.538925	1	2952
GO_PROTEIN_SECRETION	111	0.320766	1.07724	0.334083	0.538703	1	2909
GO_PALLIUM_DEVELOPMENT	151	0.313248	1.07694	0.31556	0.539066	1	2173
GO_POSITIVE_REGULATION_OF_LIPID_BIOSYNTHETIC_PROCESS	63	0.349016	1.07682	0.316425	0.539059	1	6292
GO_NEGATIVE_REGULATION_OF_I_KAPPAB_KINASE_NF_KAPPAB_SIGNALING	50	0.359223	1.07681	0.345865	0.538785	1	6817
GO_POSITIVE_REGULATION_OF_BMP_SIGNALING_PATHWAY	31	0.384781	1.07668	0.362434	0.538788	1	4020
GO_AMELOGENESIS	19	0.429569	1.07664	0.386779	0.538566	1	6723
GO_EPITHELIAL_CILIUM_MOVEMENT	18	0.430675	1.07658	0.382802	0.538418	1	9097
KEGG_DRUG_METABOLISM_CYTOCHROME_P450	62	0.350128	1.07638	0.356448	0.538569	1	6194
GO_POSITIVE_REGULATION_OF_DEPHOSPHORYLATION	43	0.363677	1.07608	0.34418	0.538922	1	3137
GO_NEGATIVE_REGULATION_OF_EPITHELIAL_TO_MESENCHYMAL_TRANSITION	22	0.416425	1.07587	0.370166	0.539108	1	1358
GO_NEGATIVE_REGULATION_OF_GLUCOSE_TRANSPORT	16	0.448009	1.07546	0.379971	0.53973	1	1170
GO_REGULATION_OF_BLOOD_VESSEL_ENDOTHELIAL_CELL_MIGRATION	50	0.360084	1.07541	0.358974	0.539534	1	4981
GO_ESTABLISHMENT_OF_TISSUE_POLARITY	16	0.451311	1.07534	0.367318	0.539379	1	651
GO_ACTIVATION_OF_ANAPHASE_PROMOTING_COMPLEX_ACTIVITY	15	0.459779	1.0752	0.407781	0.539415	1	6644
GO_REGULATION_OF_TRANSPORTER_ACTIVITY	186	0.309606	1.07406	0.323372	0.541609	1	4305
GO_RECEPTOR_CLUSTERING	41	0.374708	1.07388	0.371827	0.54172	1	3155
GO_MATERNAL_PROCESS_INVOLVED_IN_FEMALE_PREGNANCY	58	0.347531	1.07381	0.355474	0.541585	1	6020
GO_EMBRYONIC_DIGIT_MORPHOGENESIS	58	0.351299	1.07356	0.348093	0.541856	1	6876
GO_REGULATION_OF_MITOCHONDRIAL_MEMBRANE_POTENTIAL	49	0.361104	1.07311	0.351317	0.542591	1	5744
GO_POSITIVE_REGULATION_OF_GLYCOPROTEIN_METABOLIC_PROCESS	17	0.438932	1.07202	0.378571	0.544772	1	3815
BIOCARTA_TNFR1_PATHWAY	29	0.394257	1.07105	0.387009	0.546691	1	8698
BIOCARTA_AKT_PATHWAY	22	0.423934	1.07056	0.384189	0.547538	1	6343
GO_ACTIN_FILAMENT_BUNDLE_ORGANIZATION	43	0.367632	1.07012	0.387421	0.54821	1	3432
GO_POSITIVE_REGULATION_OF_T_CELL_MEDIATED_IMMUNITY	31	0.387614	1.0698	0.369973	0.548612	1	4272
GO_POSITIVE_REGULATION_OF_INSULIN_SECRETION_INVOLVED_IN_CELLULAR_RESPONSE_TO_GLUCOSE_STIMULUS	24	0.405254	1.06973	0.377027	0.548483	1	5590
GO_REGULATION_OF_AUTOPHAGOSOME_ASSEMBLY	33	0.384169	1.06964	0.370844	0.548391	1	8676
GO_LIMBIC_SYSTEM_DEVELOPMENT	100	0.323128	1.06959	0.340278	0.548199	1	2173
GO_REGULATION_OF_EPITHELIAL_CELL_APOPTOTIC_PROCESS	57	0.349113	1.06912	0.364508	0.548978	1	5608
GO_T_CELL_APOPTOTIC_PROCESS	15	0.442998	1.06891	0.377305	0.54916	1	1465
GO_POSITIVE_REGULATION_OF_MAP_KINASE_ACTIVITY	200	0.304894	1.06872	0.321053	0.549275	1	3237
GO_RESPONSE_TO_FIBROBLAST_GROWTH_FACTOR	114	0.321056	1.06868	0.343049	0.549078	1	6700
GO_PROTEIN_TARGETING_TO_PLASMA_MEMBRANE	23	0.402803	1.06839	0.354396	0.549419	1	3403
GO_CELL_FATE_DETERMINATION	43	0.370968	1.06834	0.358515	0.549228	1	4930
GO_POSITIVE_REGULATION_OF_STAT_CASCADE	72	0.337157	1.06834	0.363418	0.548937	1	3468
GO_POSITIVE_REGULATION_OF_LIPID_STORAGE	19	0.425561	1.06807	0.379943	0.549256	1	7137
BIOCARTA_STATHMIN_PATHWAY	19	0.42838	1.06807	0.385154	0.548972	1	3553
GO_MATING_BEHAVIOR	22	0.414956	1.06748	0.385042	0.549975	1	6932
GO_CYTOSOLIC_CALCIUM_ION_TRANSPORT	52	0.351992	1.06746	0.357494	0.549717	1	2531
GO_AMINO_ACID_TRANSMEMBRANE_TRANSPORT	67	0.335323	1.06734	0.353865	0.549705	1	1830
GO_SUBPALLIUM_DEVELOPMENT	22	0.414766	1.06732	0.401662	0.549461	1	3750
GO_AXIS_ELONGATION	27	0.391933	1.06721	0.385034	0.549412	1	7152
GO_APICAL_JUNCTION_ASSEMBLY	38	0.372558	1.06693	0.38403	0.549731	1	3506
GO_PHAGOCYTOSIS	157	0.310436	1.06628	0.347448	0.550933	1	4913
BIOCARTA_TNFR2_PATHWAY	17	0.433756	1.06547	0.375178	0.552523	1	2777
GO_PIGMENT_GRANULE_ORGANIZATION	20	0.416695	1.06533	0.380952	0.552534	1	3301
GO_ESTABLISHMENT_OF_LOCALIZATION_BY_MOVEMENT_ALONG_MICROTUBULE	90	0.330731	1.06532	0.362385	0.552251	1	5730
GO_O_GLYCAN_PROCESSING	55	0.346929	1.06506	0.369062	0.552567	1	5606
GO_POSITIVE_REGULATION_OF_MUSCLE_CELL_DIFFERENTIATION	83	0.329633	1.06445	0.345828	0.553601	1	3863
GO_JNK_CASCADE	79	0.334984	1.06324	0.369565	0.556008	1	8613
GO_REGULATION_OF_TRANSCRIPTION_REGULATORY_REGION_DNA_BINDING	36	0.373149	1.06322	0.392996	0.555743	1	4930
GO_REGULATION_OF_EMBRYONIC_DEVELOPMENT	109	0.32132	1.06304	0.359357	0.555875	1	4603
KEGG_GLYCOSPHINGOLIPID_BIOSYNTHESIS_GANGLIO_SERIES	15	0.443813	1.06303	0.392387	0.555596	1	1416
GO_REGULATION_OF_DENDRITE_MORPHOGENESIS	72	0.337282	1.06302	0.376179	0.555333	1	3691
GO_TRABECULA_MORPHOGENESIS	38	0.371057	1.06287	0.38163	0.555356	1	1049
GO_CIRCADIAN_RHYTHM	133	0.316877	1.06273	0.352349	0.555368	1	6423
GO_BLASTOCYST_FORMATION	29	0.391115	1.06269	0.360053	0.555162	1	7220
GO_POSITIVE_REGULATION_OF_STRESS_ACTIVATED_PROTEIN_KINASE_SIGNALING_CASCADE	132	0.31372	1.06218	0.355969	0.556	1	2952
GO_SALIVARY_GLAND_DEVELOPMENT	32	0.383843	1.06215	0.392573	0.555773	1	3583
GO_COLUMNAR_CUBOIDAL_EPITHELIAL_CELL_DIFFERENTIATION	107	0.319152	1.06145	0.378104	0.557005	1	1726
GO_MITOTIC_G2_M_TRANSITION_CHECKPOINT	17	0.433703	1.06131	0.397101	0.55703	1	6613
GO_REGULATION_OF_ANION_TRANSMEMBRANE_TRANSPORT	28	0.386492	1.06115	0.398639	0.557121	1	6009
GO_NEGATIVE_REGULATION_OF_SMOOTHENED_SIGNALING_PATHWAY	25	0.403882	1.06005	0.398658	0.559319	1	3634
GO_LACTATION	39	0.371625	1.05982	0.378205	0.559537	1	6612
GO_SOMATIC_DIVERSIFICATION_OF_IMMUNE_RECEPTORS	40	0.365685	1.05922	0.385109	0.560579	1	9138
GO_ADHERENS_JUNCTION_ORGANIZATION	65	0.334208	1.0591	0.376655	0.560553	1	4047
GO_EPITHELIAL_CELL_DEVELOPMENT	182	0.304061	1.05908	0.371036	0.560294	1	3004
GO_CAMP_METABOLIC_PROCESS	34	0.376034	1.05817	0.398726	0.562028	1	4428
GO_NOTCH_SIGNALING_PATHWAY	110	0.319046	1.05808	0.373184	0.561928	1	4617
GO_NEGATIVE_REGULATION_OF_HISTONE_METHYLATION	16	0.446804	1.05796	0.407252	0.561876	1	10543
GO_CELL_COMMUNICATION_INVOLVED_IN_CARDIAC_CONDUCTION	36	0.369449	1.05794	0.377261	0.561631	1	4305
GO_PATTERNING_OF_BLOOD_VESSELS	32	0.377081	1.05747	0.397059	0.562385	1	4513
GO_POSITIVE_REGULATION_OF_CHONDROCYTE_DIFFERENTIATION	18	0.426653	1.0572	0.4	0.562681	1	2877
GO_FATTY_ACID_DERIVATIVE_TRANSPORT	20	0.421277	1.05709	0.392613	0.562671	1	3102
GO_METANEPHRIC_NEPHRON_DEVELOPMENT	32	0.383174	1.05708	0.392487	0.562394	1	3161
GO_REGULATION_OF_TRANSMEMBRANE_RECEPTOR_PROTEIN_SERINE_THREONINE_KINASE_SIGNALING_PATHWAY	200	0.301077	1.05661	0.362963	0.563161	1	5034
GO_SIGNAL_RELEASE	166	0.306596	1.05534	0.368477	0.565716	1	2840
GO_PHOTORECEPTOR_CELL_MAINTENANCE	34	0.370597	1.05496	0.392904	0.566287	1	1035
GO_POSITIVE_REGULATION_OF_SEQUESTERING_OF_CALCIUM_ION	16	0.436222	1.05478	0.415363	0.566403	1	7700
GO_PHOSPHOLIPID_CATABOLIC_PROCESS	29	0.384646	1.05466	0.397683	0.566367	1	3772
GO_ACTIN_FILAMENT_BASED_MOVEMENT	91	0.32233	1.05454	0.380787	0.56636	1	4062
GO_POSITIVE_REGULATION_OF_VASCULAR_ENDOTHELIAL_GROWTH_FACTOR_PRODUCTION	26	0.396397	1.05452	0.385542	0.566108	1	7979
GO_TONGUE_DEVELOPMENT	20	0.420938	1.05401	0.406849	0.566951	1	3863
GO_REGULATION_OF_PROTEIN_EXPORT_FROM_NUCLEUS	33	0.38292	1.05332	0.393939	0.568198	1	8320
GO_REGULATION_OF_ENDOTHELIAL_CELL_PROLIFERATION	93	0.321961	1.05332	0.383562	0.567907	1	4981
GO_NEGATIVE_REGULATION_OF_CELL_CYCLE_ARREST	18	0.425509	1.05202	0.39485	0.570601	1	5333
GO_BLOOD_VESSEL_REMODELING	32	0.376831	1.0519	0.399194	0.570564	1	4311
GO_NEURON_FATE_SPECIFICATION	31	0.380608	1.0516	0.404762	0.570924	1	115
GO_CARDIAC_SEPTUM_MORPHOGENESIS	48	0.357095	1.0514	0.378446	0.571108	1	4020
GO_MYELOID_LEUKOCYTE_ACTIVATION	95	0.317643	1.05133	0.370968	0.570953	1	5209
GO_MITOCHONDRIAL_RNA_METABOLIC_PROCESS	22	0.406527	1.05085	0.398649	0.571742	1	7507
GO_STEROID_CATABOLIC_PROCESS	24	0.399228	1.0505	0.387275	0.572219	1	7785
BIOCARTA_G2_PATHWAY	24	0.401637	1.0504	0.392473	0.572168	1	5382
GO_NEGATIVE_REGULATION_OF_PROTEIN_POLYMERIZATION	54	0.346036	1.04977	0.380368	0.573263	1	5343
GO_POSITIVE_REGULATION_OF_MUSCLE_TISSUE_DEVELOPMENT	55	0.349658	1.0497	0.38101	0.57313	1	4668
GO_REGULATION_OF_EXIT_FROM_MITOSIS	15	0.44252	1.04955	0.41534	0.573159	1	7862
GO_REGULATION_OF_PHOSPHOLIPASE_C_ACTIVITY	39	0.360695	1.04887	0.390746	0.574364	1	1777
GO_REGULATION_OF_STAT_CASCADE	142	0.306333	1.04866	0.365615	0.574538	1	3610
GO_REGULATION_OF_T_CELL_MEDIATED_CYTOTOXICITY	22	0.405091	1.04822	0.418381	0.575221	1	4047
GO_TEMPERATURE_HOMEOSTASIS	26	0.398723	1.04782	0.402145	0.575802	1	6731
GO_REGULATION_OF_GLUCOSE_IMPORT	57	0.340404	1.04726	0.398533	0.576752	1	868
GO_CARDIAC_MUSCLE_CELL_ACTION_POTENTIAL	36	0.362359	1.04626	0.41688	0.578592	1	1739
GO_RESPONSE_TO_ALKALOID	133	0.306559	1.04624	0.378348	0.578347	1	3472
KEGG_PENTOSE_AND_GLUCURONATE_INTERCONVERSIONS	18	0.425426	1.04554	0.41453	0.579566	1	2485
GO_MICROTUBULE_ANCHORING	17	0.424776	1.04538	0.415121	0.579617	1	11271
GO_SECOND_MESSENGER_MEDIATED_SIGNALING	149	0.304013	1.04533	0.398504	0.579439	1	3691
GO_AMINOGLYCAN_METABOLIC_PROCESS	162	0.300492	1.04533	0.387027	0.579149	1	6710
GO_RESPONSE_TO_BMP	89	0.320926	1.04523	0.409513	0.579058	1	3237
GO_CATECHOLAMINE_METABOLIC_PROCESS	39	0.364582	1.04516	0.413437	0.57891	1	6213
GO_CEREBRAL_CORTEX_DEVELOPMENT	103	0.315616	1.04516	0.401368	0.578613	1	1830
GO_NEUROTRANSMITTER_TRANSPORT	149	0.307052	1.04491	0.395879	0.578885	1	2612
GO_POSITIVE_REGULATION_OF_MITOTIC_CELL_CYCLE	120	0.312901	1.04451	0.367188	0.579538	1	4908
GO_NEGATIVE_REGULATION_OF_SMALL_GTPASE_MEDIATED_SIGNAL_TRANSDUCTION	39	0.368137	1.04413	0.404421	0.580094	1	4828
GO_REPRODUCTIVE_BEHAVIOR	28	0.384557	1.04365	0.389417	0.580879	1	6932
GO_HISTONE_METHYLATION	73	0.327567	1.04292	0.401902	0.582227	1	8077
GO_REGULATION_OF_REGULATED_SECRETORY_PATHWAY	125	0.305371	1.04289	0.418424	0.581991	1	4935
GO_CARDIAC_MUSCLE_CELL_DIFFERENTIATION	74	0.328181	1.04285	0.401425	0.581784	1	4320
GO_REGULATION_OF_ANOIKIS	24	0.390665	1.04278	0.430199	0.581619	1	4166
KEGG_RENIN_ANGIOTENSIN_SYSTEM	17	0.426273	1.04255	0.422865	0.581841	1	478
GO_RESPONSE_TO_MONOAMINE	34	0.374037	1.04195	0.435696	0.58289	1	5136
GO_MEMBRANE_RAFT_ORGANIZATION	17	0.426652	1.04178	0.43006	0.582979	1	6049
GO_NEGATIVE_REGULATION_OF_INNATE_IMMUNE_RESPONSE	36	0.362321	1.0414	0.412145	0.58352	1	2130
GO_REGULATION_OF_AXONOGENESIS	164	0.301374	1.04091	0.393651	0.584326	1	3500
GO_CHONDROCYTE_DIFFERENTIATION	59	0.336165	1.04049	0.406863	0.584987	1	2610
GO_RETINA_DEVELOPMENT_IN_CAMERA_TYPE_EYE	127	0.308314	1.03984	0.406318	0.586159	1	2671
GO_RESPONSE_TO_AUDITORY_STIMULUS	23	0.400428	1.03981	0.413793	0.585912	1	2260
GO_REGULATION_OF_ADHERENS_JUNCTION_ORGANIZATION	49	0.349775	1.0395	0.418663	0.586292	1	7770
GO_RESPONSE_TO_HYDROPEROXIDE	15	0.433052	1.03912	0.429598	0.586829	1	1949
GO_CARDIAC_MYOFIBRIL_ASSEMBLY	16	0.430209	1.03871	0.43608	0.587435	1	1777
GO_REGULATION_OF_TRANSLATIONAL_ELONGATION	22	0.401955	1.03869	0.426389	0.587191	1	7489
GO_FACE_DEVELOPMENT	49	0.349562	1.03868	0.401763	0.586917	1	7585
GO_NEGATIVE_REGULATION_OF_RECEPTOR_ACTIVITY	29	0.382515	1.03788	0.432	0.588421	1	7110
GO_PHENOL_CONTAINING_COMPOUND_METABOLIC_PROCESS	76	0.322007	1.03683	0.425382	0.590523	1	6223
GO_POSITIVE_REGULATION_OF_CELL_CYCLE_PHASE_TRANSITION	67	0.330531	1.0366	0.410439	0.590773	1	5305
GO_POSITIVE_REGULATION_OF_CATION_TRANSMEMBRANE_TRANSPORT	91	0.320987	1.03653	0.400927	0.590624	1	3312
GO_REGULATION_OF_ICOSANOID_SECRETION	20	0.411768	1.03649	0.438356	0.590401	1	4197
KEGG_HYPERTROPHIC_CARDIOMYOPATHY_HCM	82	0.324326	1.03636	0.422584	0.590373	1	2811
GO_REGULATION_OF_INSULIN_SECRETION_INVOLVED_IN_CELLULAR_RESPONSE_TO_GLUCOSE_STIMULUS	48	0.346016	1.03619	0.426043	0.590422	1	5590
GO_CELL_DEATH_IN_RESPONSE_TO_OXIDATIVE_STRESS	18	0.423988	1.03507	0.427397	0.592611	1	5850
GO_NEGATIVE_REGULATION_OF_EPITHELIAL_CELL_PROLIFERATION	108	0.310384	1.03466	0.405929	0.593242	1	5115
GO_REGULATION_OF_SKELETAL_MUSCLE_TISSUE_DEVELOPMENT	47	0.352139	1.03408	0.426129	0.594251	1	6464
GO_ANATOMICAL_STRUCTURE_MATURATION	39	0.35337	1.03402	0.416452	0.594103	1	1927
GO_MUCOPOLYSACCHARIDE_METABOLIC_PROCESS	105	0.311852	1.03389	0.406951	0.594084	1	7391
GO_NEGATIVE_REGULATION_OF_RESPONSE_TO_OXIDATIVE_STRESS	32	0.379872	1.03374	0.432642	0.59413	1	2743
GO_POSITIVE_REGULATION_OF_DENDRITE_MORPHOGENESIS	32	0.369426	1.03286	0.419441	0.595805	1	3350
GO_ENDODERM_DEVELOPMENT	70	0.328553	1.03266	0.413253	0.59594	1	1245
GO_REGULATION_OF_ISOTYPE_SWITCHING	23	0.390861	1.03132	0.41931	0.598629	1	7152
GO_NEGATIVE_REGULATION_OF_LEUKOCYTE_MEDIATED_IMMUNITY	46	0.343921	1.03123	0.437186	0.598516	1	4916
GO_CHROMOSOME_SEPARATION	16	0.432497	1.03096	0.449488	0.598834	1	8294
GO_ORGAN_MATURATION	18	0.415955	1.0309	0.434018	0.598672	1	309
GO_PANCREAS_DEVELOPMENT	72	0.32567	1.03059	0.426914	0.599068	1	651
BIOCARTA_STRESS_PATHWAY	25	0.394261	1.03054	0.442308	0.598888	1	8478
GO_SUBSTANTIA_NIGRA_DEVELOPMENT	42	0.348442	1.03025	0.402314	0.599233	1	3244
GO_REGULATION_OF_GLUCOSE_TRANSPORT	93	0.31188	1.02972	0.423826	0.600104	1	4499
GO_CAMERA_TYPE_EYE_MORPHOGENESIS	98	0.311357	1.02953	0.427578	0.600225	1	1886
GO_NEGATIVE_REGULATION_OF_CELL_DIVISION	59	0.335243	1.02951	0.437877	0.599976	1	9166
GO_CELLULAR_RESPONSE_TO_INTERFERON_GAMMA	115	0.305695	1.02945	0.421927	0.59982	1	2083
GO_CEREBELLAR_CORTEX_MORPHOGENESIS	29	0.376997	1.02939	0.439353	0.599663	1	6122
GO_REGULATION_OF_RECEPTOR_ACTIVITY	115	0.305593	1.02892	0.424888	0.60039	1	4653
[truncated: 797 more rows]

## Sheet: 5 GSEA SP-EPN
Supplementary Table S5: Pathways Enriched in SP-EPN subgroup by GSEA
NAME	SIZE	ES	NES	NOM p-val	FDR q-val	FWER p-val	RANK AT MAX
GO_POTASSIUM_ION_IMPORT	28	-0.633792	-2.02748	0	0.168779	0.189	2276
GO_AMINO_ACID_IMPORT	15	-0.677328	-1.92037	0.00340136	0.298103	0.502	2798
GO_AUTONOMIC_NERVOUS_SYSTEM_DEVELOPMENT	42	-0.52587	-1.88618	0	0.286971	0.642	3432
GO_REGULATION_OF_ALPHA_AMINO_3_HYDROXY_5_METHYL_4_ISOXAZOLE_PROPIONATE_SELECTIVE_GLUTAMATE_RECEPTOR_ACTIVITY	19	-0.641654	-1.86823	0	0.257582	0.711	662
GO_POSITIVE_REGULATION_OF_HEART_RATE	22	-0.605645	-1.8028	0.00371747	0.3796	0.897	3859
GO_NEURON_CELL_CELL_ADHESION	16	-0.646412	-1.79598	0.00319489	0.336961	0.913	825
GO_REGULATION_OF_ASTROCYTE_DIFFERENTIATION	27	-0.550773	-1.71498	0.00766283	0.582902	0.996	3010
GO_CENTRAL_NERVOUS_SYSTEM_PROJECTION_NEURON_AXONOGENESIS	22	-0.546872	-1.71473	0.0179856	0.511157	0.996	3087
GO_CENTRAL_NERVOUS_SYSTEM_NEURON_AXONOGENESIS	27	-0.53763	-1.70799	0.00355872	0.481674	0.997	3087
GO_SKELETAL_MUSCLE_TISSUE_REGENERATION	23	-0.542331	-1.70518	0.00763359	0.44271	0.997	935
GO_REGULATION_OF_GLIAL_CELL_DIFFERENTIATION	58	-0.457284	-1.70234	0.00571429	0.411343	0.998	3508
GO_CELLULAR_RESPONSE_TO_LITHIUM_ION	17	-0.564596	-1.69488	0.0331126	0.398575	0.999	1931
GO_NEGATIVE_REGULATION_OF_LYASE_ACTIVITY	26	-0.538922	-1.69383	0.00763359	0.371521	0.999	1777
GO_AXONAL_FASCICULATION	20	-0.561075	-1.67993	0.0135135	0.358864	0.999	2522
GO_SYMPATHETIC_NERVOUS_SYSTEM_DEVELOPMENT	21	-0.573475	-1.67543	0.0218182	0.347498	0.999	2692
GO_NEURAL_CREST_CELL_MIGRATION	51	-0.448763	-1.65163	0	0.3504	1	3955
GO_POSITIVE_REGULATION_OF_ENDOTHELIAL_CELL_DIFFERENTIATION	15	-0.592785	-1.65059	0.0100334	0.335259	1	6042
GO_REGULATION_OF_CELL_MATURATION	18	-0.568078	-1.63558	0.0200669	0.356345	1	1839
GO_POTASSIUM_ION_HOMEOSTASIS	18	-0.574834	-1.63411	0.0214286	0.343771	1	2007
GO_NEGATIVE_REGULATION_OF_OXIDOREDUCTASE_ACTIVITY	25	-0.520677	-1.6296	0.015444	0.339743	1	1485
GO_LYMPHOCYTE_MIGRATION	47	-0.440404	-1.62886	0.00473934	0.327221	1	3801
GO_FOREBRAIN_GENERATION_OF_NEURONS	66	-0.423489	-1.62789	0	0.316324	1	2571
GO_POTASSIUM_ION_TRANSPORT	151	-0.371569	-1.61173	0	0.341045	1	3782
GO_KERATINIZATION	50	-0.439155	-1.60172	0.00502513	0.353004	1	5050
GO_PROTEOGLYCAN_BIOSYNTHETIC_PROCESS	57	-0.418997	-1.59701	0	0.352716	1	2269
GO_NEGATIVE_REGULATION_OF_CYCLIC_NUCLEOTIDE_METABOLIC_PROCESS	41	-0.44818	-1.58361	0.00909091	0.373973	1	3095
GO_FOREBRAIN_CELL_MIGRATION	60	-0.413001	-1.57013	0	0.397124	1	2542
GO_MUSCLE_CELL_FATE_COMMITMENT	15	-0.573104	-1.56629	0.03125	0.395107	1	1207
GO_OLIGODENDROCYTE_DIFFERENTIATION	57	-0.430995	-1.56072	0.015544	0.397587	1	3527
GO_REGULATION_OF_PROTEIN_OLIGOMERIZATION	30	-0.486334	-1.55957	0.0233463	0.388676	1	3628
GO_FOREBRAIN_NEURON_DEVELOPMENT	34	-0.448739	-1.55904	0.0269058	0.378306	1	2188
GO_REGULATION_OF_CATECHOLAMINE_SECRETION	41	-0.434301	-1.55883	0.0258621	0.368056	1	3173
GO_PARASYMPATHETIC_NERVOUS_SYSTEM_DEVELOPMENT	17	-0.531886	-1.55714	0.0321429	0.362173	1	3076
GO_HOMOPHILIC_CELL_ADHESION_VIA_PLASMA_MEMBRANE_ADHESION_MOLECULES	112	-0.361114	-1.55221	0	0.364494	1	2519
GO_POSITIVE_REGULATION_OF_BLOOD_PRESSURE	35	-0.446766	-1.54899	0.0137615	0.363132	1	5200
GO_OLFACTORY_LOBE_DEVELOPMENT	36	-0.456857	-1.54807	0.0242915	0.355786	1	1931
GO_FLUID_TRANSPORT	27	-0.480721	-1.53789	0.019305	0.370718	1	4060
GO_POSITIVE_REGULATION_OF_SYNAPSE_ASSEMBLY	54	-0.411584	-1.53775	0.00515464	0.3622	1	2849
GO_SPINAL_CORD_PATTERNING	24	-0.477638	-1.537	0.0230769	0.355534	1	4886
GO_NEURON_MIGRATION	106	-0.35314	-1.53229	0	0.358417	1	2785
GO_NEGATIVE_REGULATION_OF_VASCULATURE_DEVELOPMENT	74	-0.387797	-1.52563	0	0.366183	1	1633
GO_REGULATION_OF_ADENYLATE_CYCLASE_ACTIVITY	65	-0.392513	-1.52208	0	0.366522	1	3250
GO_REGULATION_OF_SYNAPTIC_TRANSMISSION_GLUTAMATERGIC	50	-0.414764	-1.52049	0.00497512	0.362432	1	1357
GO_EATING_BEHAVIOR	30	-0.467886	-1.52036	0.0213675	0.355143	1	3432
GO_VENTRAL_SPINAL_CORD_INTERNEURON_DIFFERENTIATION	17	-0.530947	-1.51915	0.0299003	0.350468	1	4886
GO_GLUCOCORTICOID_METABOLIC_PROCESS	16	-0.545678	-1.51881	0.0486111	0.344004	1	5577
GO_REGULATION_OF_NOREPINEPHRINE_SECRETION	17	-0.528639	-1.51106	0.04811	0.354656	1	6436
GO_GLUTAMATE_SECRETION	27	-0.473628	-1.50983	0.0121951	0.350432	1	3949
GO_NEGATIVE_REGULATION_OF_GLIAL_CELL_DIFFERENTIATION	26	-0.489849	-1.50648	0.0265152	0.351307	1	2542
GO_REGULATION_OF_CORTICOSTEROID_HORMONE_SECRETION	15	-0.537773	-1.49774	0.0641026	0.364667	1	4582
GO_REGULATION_OF_RENAL_SODIUM_EXCRETION	23	-0.473215	-1.49387	0.0445344	0.367162	1	3855
GO_PROTEOGLYCAN_METABOLIC_PROCESS	81	-0.374641	-1.48817	0.0130719	0.373668	1	2422
GO_MOTOR_NEURON_AXON_GUIDANCE	26	-0.470525	-1.4867	0.0466926	0.37022	1	3761
GO_REGULATION_OF_STEROID_HORMONE_SECRETION	20	-0.500879	-1.48621	0.0486891	0.364905	1	3213
GO_TRANSMISSION_OF_NERVE_IMPULSE	53	-0.404812	-1.48506	0.026455	0.361212	1	3752
GO_CRANIAL_NERVE_DEVELOPMENT	43	-0.422835	-1.48108	0.0178571	0.364183	1	3087
GO_NEUROPEPTIDE_SIGNALING_PATHWAY	93	-0.352485	-1.47746	0.00746269	0.366788	1	3534
GO_ENDOCRINE_SYSTEM_DEVELOPMENT	123	-0.342439	-1.47467	0	0.366804	1	4389
GO_CENTRAL_NERVOUS_SYSTEM_NEURON_DEVELOPMENT	70	-0.375623	-1.4741	0	0.361941	1	2785
GO_EMBRYONIC_PLACENTA_MORPHOGENESIS	22	-0.471005	-1.47379	0.0431373	0.356852	1	4749
GO_REGULATION_OF_LYMPHOCYTE_CHEMOTAXIS	18	-0.496984	-1.47242	0.0561798	0.354363	1	1937
GO_AXON_EXTENSION	36	-0.437944	-1.47115	0.0273973	0.351747	1	1771
GO_POSITIVE_REGULATION_OF_HEART_CONTRACTION	35	-0.426477	-1.46692	0.0357143	0.355638	1	3859
GO_DORSAL_VENTRAL_PATTERN_FORMATION	90	-0.360821	-1.46571	0.0134228	0.353357	1	3095
GO_REGULATION_OF_AMINE_TRANSPORT	69	-0.37468	-1.46459	0.0134228	0.350777	1	4099
GO_RESPONSE_TO_ANGIOTENSIN	17	-0.508529	-1.4609	0.0664452	0.354026	1	3342
GO_POSITIVE_REGULATION_OF_NEUROLOGICAL_SYSTEM_PROCESS	20	-0.479233	-1.46018	0.0735786	0.35051	1	2581
GO_SYNAPSE_ASSEMBLY	68	-0.379461	-1.45901	0.0162162	0.347992	1	2519
GO_SYNAPSE_ORGANIZATION	141	-0.335743	-1.45791	0	0.345722	1	2519
GO_REGULATION_OF_NEURON_PROJECTION_REGENERATION	20	-0.499494	-1.4549	0.06	0.347304	1	2250
GO_PURINERGIC_NUCLEOTIDE_RECEPTOR_SIGNALING_PATHWAY	21	-0.480203	-1.45477	0.0681004	0.342852	1	5572
GO_DIENCEPHALON_DEVELOPMENT	77	-0.366354	-1.4516	0.0136054	0.345317	1	3849
GO_NEURON_RECOGNITION	33	-0.434198	-1.44978	0.0398406	0.344571	1	2522
GO_REGULATION_OF_MONOCYTE_CHEMOTAXIS	20	-0.484161	-1.44798	0.0526316	0.343694	1	3071
GO_NEGATIVE_CHEMOTAXIS	39	-0.420198	-1.44726	0.0440529	0.340779	1	1539
GO_NEGATIVE_REGULATION_OF_AXON_EXTENSION	37	-0.425096	-1.44687	0.0357143	0.337326	1	2309
GO_REGULATION_OF_NEURONAL_SYNAPTIC_PLASTICITY	46	-0.400063	-1.44337	0.0172414	0.340391	1	2522
GO_POSITIVE_REGULATION_OF_GLIAL_CELL_DIFFERENTIATION	31	-0.43516	-1.44165	0.0334728	0.34009	1	4318
GO_POSITIVE_REGULATION_OF_SYNAPTIC_TRANSMISSION_GLUTAMATERGIC	18	-0.500086	-1.43863	0.04947	0.342469	1	3244
GO_POSITIVE_REGULATION_OF_POTASSIUM_ION_TRANSMEMBRANE_TRANSPORT	26	-0.443396	-1.43483	0.0420168	0.346253	1	2513
GO_NEURAL_CREST_CELL_DIFFERENTIATION	75	-0.366433	-1.43299	0.0289855	0.346411	1	3654
GO_DETECTION_OF_VISIBLE_LIGHT	43	-0.404446	-1.43266	0.0414747	0.343042	1	938
GO_REGULATION_OF_NEUROTRANSMITTER_RECEPTOR_ACTIVITY	30	-0.424822	-1.4261	0.0468085	0.353017	1	662
GO_LENS_MORPHOGENESIS_IN_CAMERA_TYPE_EYE	17	-0.508605	-1.4203	0.0771812	0.360756	1	3610
GO_WATER_HOMEOSTASIS	69	-0.355868	-1.41833	0.0126582	0.36052	1	2575
GO_CELL_CELL_ADHESION_VIA_PLASMA_MEMBRANE_ADHESION_MOLECULES	159	-0.316926	-1.41468	0	0.364565	1	4016
GO_NEGATIVE_REGULATION_OF_AXONOGENESIS	63	-0.36944	-1.41177	0.0118343	0.366951	1	2785
GO_CEREBRAL_CORTEX_CELL_MIGRATION	41	-0.396855	-1.40629	0.0478469	0.374565	1	2542
GO_POSITIVE_REGULATION_OF_G_PROTEIN_COUPLED_RECEPTOR_PROTEIN_SIGNALING_PATHWAY	23	-0.448633	-1.40229	0.0610687	0.379251	1	1526
GO_REGULATION_OF_CAMP_METABOLIC_PROCESS	122	-0.337816	-1.39928	0	0.381687	1	3250
GO_REGULATION_OF_DOPAMINE_SECRETION	21	-0.468427	-1.39884	0.0881356	0.378476	1	3885
GO_SARCOMERE_ORGANIZATION	26	-0.437202	-1.39665	0.104693	0.379351	1	4316
GO_MEMBRANE_DEPOLARIZATION	58	-0.368366	-1.39631	0.0457516	0.376095	1	3567
GO_SEX_DETERMINATION	22	-0.453584	-1.39499	0.0809859	0.375011	1	2816
GO_STARTLE_RESPONSE	24	-0.453436	-1.39147	0.0843373	0.378879	1	604
GO_PHOSPHATIDYLINOSITOL_3_KINASE_SIGNALING	22	-0.459979	-1.39112	0.0740741	0.375717	1	3759
GO_MYOTUBE_CELL_DEVELOPMENT	23	-0.44481	-1.38975	0.0793651	0.374804	1	935
GO_REFLEX	20	-0.465758	-1.38145	0.0738007	0.389551	1	2571
GO_POSITIVE_REGULATION_OF_BEHAVIOR	25	-0.431099	-1.37883	0.0758123	0.391525	1	3245
GO_NEGATIVE_REGULATION_OF_NEURON_DIFFERENTIATION	184	-0.297842	-1.37876	0	0.387857	1	3010
GO_REGULATION_OF_NEURON_MIGRATION	26	-0.438142	-1.37841	0.0883534	0.384804	1	5600
GO_REGULATION_OF_LYMPHOCYTE_MIGRATION	34	-0.400198	-1.37836	0.0788382	0.381227	1	3392
GO_HYPOTHALAMUS_DEVELOPMENT	24	-0.449607	-1.37786	0.0671141	0.378906	1	3639
GO_MESENCHYMAL_TO_EPITHELIAL_TRANSITION	15	-0.501334	-1.37772	0.10559	0.37558	1	1915
GO_CALCIUM_DEPENDENT_CELL_CELL_ADHESION_VIA_PLASMA_MEMBRANE_CELL_ADHESION_MOLECULES	25	-0.440196	-1.37719	0.0859375	0.373189	1	4150
GO_POSITIVE_REGULATION_OF_BLOOD_CIRCULATION	92	-0.335139	-1.37267	0.00699301	0.37947	1	3873
GO_REGULATION_OF_GLIOGENESIS	89	-0.337795	-1.37245	0.00877193	0.376402	1	4318
GO_REGULATION_OF_HEART_RATE	83	-0.332353	-1.36364	0.00689655	0.392303	1	3095
GO_PHOTORECEPTOR_CELL_DEVELOPMENT	38	-0.393143	-1.36222	0.0294118	0.391944	1	1618
GO_FOREBRAIN_REGIONALIZATION	24	-0.429058	-1.35828	0.0862069	0.397078	1	3700
GO_NITRIC_OXIDE_MEDIATED_SIGNAL_TRANSDUCTION	17	-0.47774	-1.35781	0.134375	0.394678	1	1607
GO_PURINERGIC_RECEPTOR_SIGNALING_PATHWAY	27	-0.41694	-1.35694	0.0861423	0.393214	1	5578
GO_NEGATIVE_REGULATION_OF_CATECHOLAMINE_SECRETION	16	-0.47485	-1.35658	0.103774	0.390582	1	2952
GO_LEUKOCYTE_CHEMOTAXIS	110	-0.326261	-1.35493	0.015625	0.390821	1	3924
GO_G_PROTEIN_COUPLED_RECEPTOR_SIGNALING_PATHWAY_COUPLED_TO_CYCLIC_NUCLEOTIDE_SECOND_MESSENGER	166	-0.305946	-1.35193	0	0.393761	1	3606
GO_PEPTIDE_CROSS_LINKING	56	-0.360106	-1.34996	0.0348259	0.394888	1	4712
GO_POSITIVE_REGULATION_OF_GLIOGENESIS	46	-0.373944	-1.34953	0.068421	0.392562	1	3508
GO_EYE_PHOTORECEPTOR_CELL_DEVELOPMENT	30	-0.407183	-1.34799	0.057554	0.392937	1	1618
GO_PHOSPHOLIPASE_C_ACTIVATING_G_PROTEIN_COUPLED_RECEPTOR_SIGNALING_PATHWAY	81	-0.335885	-1.34277	0.0337838	0.401474	1	2697
GO_GLUTAMATE_RECEPTOR_SIGNALING_PATHWAY	41	-0.382409	-1.34251	0.078341	0.398744	1	3752
GO_THYROID_HORMONE_METABOLIC_PROCESS	15	-0.485953	-1.34216	0.0996885	0.396495	1	3783
GO_MACROMOLECULAR_COMPLEX_REMODELING	24	-0.415921	-1.3415	0.0833333	0.39497	1	1697
GO_LYMPHOCYTE_CHEMOTAXIS	36	-0.382161	-1.34094	0.0905172	0.393131	1	3801
GO_RESPONSE_TO_GONADOTROPIN	26	-0.429716	-1.33974	0.0792453	0.392946	1	2881
GO_NEGATIVE_REGULATION_OF_TISSUE_REMODELING	17	-0.478727	-1.33857	0.125	0.39257	1	899
GO_POSITIVE_REGULATION_OF_CIRCADIAN_RHYTHM	21	-0.442278	-1.33796	0.123134	0.390747	1	2952
GO_NEURON_PROJECTION_EXTENSION	51	-0.366935	-1.33739	0.0742574	0.388955	1	2207
GO_REGULATION_OF_CYCLIC_NUCLEOTIDE_METABOLIC_PROCESS	147	-0.301085	-1.33568	0.0222222	0.389564	1	3250
KEGG_GLYCOSAMINOGLYCAN_BIOSYNTHESIS_HEPARAN_SULFATE	26	-0.418218	-1.33208	0.0912698	0.39393	1	2269
GO_NEGATIVE_REGULATION_OF_REPRODUCTIVE_PROCESS	53	-0.357305	-1.33093	0.0607735	0.393434	1	1839
GO_FILOPODIUM_ASSEMBLY	17	-0.480222	-1.33053	0.128028	0.391462	1	432
GO_LYMPH_VESSEL_DEVELOPMENT	20	-0.449153	-1.32677	0.134948	0.396564	1	2304
GO_GAS_TRANSPORT	18	-0.471255	-1.32589	0.121212	0.395484	1	4918
GO_EPITHELIAL_CELL_MORPHOGENESIS	42	-0.36468	-1.32412	0.0600858	0.396577	1	2274
GO_PHASIC_SMOOTH_MUSCLE_CONTRACTION	16	-0.474832	-1.3237	0.124138	0.394589	1	3534
GO_NEURON_FATE_COMMITMENT	66	-0.335433	-1.3218	0.0346821	0.395843	1	4057
GO_NEGATIVE_REGULATION_OF_AXON_GUIDANCE	27	-0.416153	-1.31885	0.0860215	0.399365	1	2291
GO_DETECTION_OF_CHEMICAL_STIMULUS_INVOLVED_IN_SENSORY_PERCEPTION_OF_TASTE	42	-0.370407	-1.31796	0.0909091	0.39845	1	2965
GO_ADENYLATE_CYCLASE_MODULATING_G_PROTEIN_COUPLED_RECEPTOR_SIGNALING_PATHWAY	140	-0.297662	-1.31795	0.0208333	0.395656	1	2682
GO_CD4_POSITIVE_ALPHA_BETA_T_CELL_ACTIVATION	34	-0.387085	-1.31691	0.0942623	0.395233	1	5026
GO_REGULATION_OF_LIPOPROTEIN_LIPASE_ACTIVITY	15	-0.468269	-1.31647	0.127389	0.393398	1	5182
GO_DORSAL_SPINAL_CORD_DEVELOPMENT	20	-0.442171	-1.31491	0.109966	0.394145	1	2571
GO_G_PROTEIN_COUPLED_PURINERGIC_RECEPTOR_SIGNALING_PATHWAY	19	-0.436625	-1.30481	0.136054	0.413718	1	5578
GO_LOCOMOTORY_BEHAVIOR	176	-0.282514	-1.30392	0	0.412884	1	3610
GO_REGULATION_OF_KERATINOCYTE_DIFFERENTIATION	26	-0.400578	-1.29925	0.0948276	0.420488	1	3641
GO_TRIGLYCERIDE_CATABOLIC_PROCESS	21	-0.433246	-1.29901	0.111864	0.418106	1	6696
GO_LEUKOCYTE_DEGRANULATION	30	-0.399252	-1.29896	0.0916667	0.415435	1	4344
GO_PITUITARY_GLAND_DEVELOPMENT	42	-0.365224	-1.29729	0.0569948	0.416284	1	3849
GO_MULTICELLULAR_ORGANISMAL_WATER_HOMEOSTASIS	57	-0.347829	-1.29705	0.0594059	0.41408	1	2575
GO_CENTRAL_NERVOUS_SYSTEM_NEURON_DIFFERENTIATION	164	-0.29209	-1.29669	0.0178571	0.412179	1	3087
GO_B_CELL_RECEPTOR_SIGNALING_PATHWAY	35	-0.380772	-1.29619	0.106838	0.410598	1	3235
GO_ADRENERGIC_RECEPTOR_SIGNALING_PATHWAY	23	-0.42602	-1.2951	0.0970464	0.410359	1	2227
GO_NEGATIVE_REGULATION_OF_T_CELL_PROLIFERATION	47	-0.361933	-1.2941	0.0967742	0.410025	1	4101
KEGG_GLYCOSPHINGOLIPID_BIOSYNTHESIS_LACTO_AND_NEOLACTO_SERIES	25	-0.402521	-1.29349	0.11157	0.40888	1	4283
KEGG_AXON_GUIDANCE	126	-0.300043	-1.29193	0	0.40955	1	1539
GO_NEGATIVE_REGULATION_OF_CELL_MORPHOGENESIS_INVOLVED_IN_DIFFERENTIATION	112	-0.3087	-1.29182	0.0327869	0.407206	1	2785
GO_MYOTUBE_DIFFERENTIATION	48	-0.350046	-1.28851	0.056701	0.412012	1	1564
GO_REGULATION_OF_DENDRITE_EXTENSION	17	-0.454653	-1.28607	0.164948	0.414785	1	4733
GO_NEGATIVE_REGULATION_OF_NUCLEOTIDE_METABOLIC_PROCESS	61	-0.336844	-1.28603	0.0520231	0.412295	1	3306
GO_REGULATION_OF_AXON_GUIDANCE	39	-0.361705	-1.28175	0.0863636	0.419486	1	3192
GO_POSITIVE_REGULATION_OF_ANTIGEN_PROCESSING_AND_PRESENTATION	16	-0.450472	-1.27986	0.15625	0.421188	1	2518
GO_POSITIVE_REGULATION_OF_AMINE_TRANSPORT	30	-0.386201	-1.27779	0.108787	0.423477	1	4099
GO_PHOTOTRANSDUCTION_VISIBLE_LIGHT	20	-0.435554	-1.27742	0.128114	0.421683	1	880
GO_WATER_TRANSPORT	20	-0.435383	-1.27666	0.165517	0.420867	1	353
GO_NEGATIVE_REGULATION_OF_LEUKOCYTE_MIGRATION	29	-0.393789	-1.27584	0.120833	0.420136	1	3546
GO_POSITIVE_REGULATION_OF_EMBRYONIC_DEVELOPMENT	30	-0.387125	-1.2754	0.141791	0.418545	1	1502
GO_STABILIZATION_OF_MEMBRANE_POTENTIAL	16	-0.449715	-1.2739	0.16875	0.419391	1	3782
GO_METANEPHRIC_EPITHELIUM_DEVELOPMENT	20	-0.414447	-1.27331	0.143885	0.418259	1	221
GO_PERICARDIUM_DEVELOPMENT	18	-0.445082	-1.27261	0.202952	0.417361	1	2993
GO_NEGATIVE_REGULATION_OF_RESPONSE_TO_REACTIVE_OXYGEN_SPECIES	17	-0.450437	-1.27134	0.166667	0.417845	1	1856
GO_REGULATION_OF_THYMOCYTE_AGGREGATION	23	-0.414026	-1.26729	0.140288	0.424782	1	1575
KEGG_MATURITY_ONSET_DIABETES_OF_THE_YOUNG	25	-0.395707	-1.2654	0.133858	0.426437	1	4389
GO_REGULATION_OF_CARDIAC_MUSCLE_CELL_MEMBRANE_REPOLARIZATION	20	-0.422046	-1.26362	0.154362	0.42785	1	2164
GO_CELL_VOLUME_HOMEOSTASIS	28	-0.389701	-1.26236	0.103175	0.428189	1	1069
GO_REGULATION_OF_T_CELL_MIGRATION	24	-0.407744	-1.26082	0.143396	0.429417	1	3392
GO_REGULATION_OF_INTERFERON_GAMMA_BIOSYNTHETIC_PROCESS	16	-0.442844	-1.25704	0.169065	0.435605	1	1714
GO_REGULATION_OF_CIRCADIAN_SLEEP_WAKE_CYCLE	25	-0.402138	-1.2549	0.191837	0.437873	1	3087
GO_SODIUM_INDEPENDENT_ORGANIC_ANION_TRANSPORT	21	-0.408114	-1.25465	0.165563	0.436057	1	5397
GO_CRANIAL_NERVE_MORPHOGENESIS	23	-0.414936	-1.25451	0.153543	0.434008	1	3087
GO_T_CELL_LINEAGE_COMMITMENT	15	-0.46625	-1.25349	0.175676	0.433819	1	3711
GO_NEGATIVE_REGULATION_OF_CHEMOTAXIS	49	-0.349944	-1.25151	0.11399	0.436096	1	2374
GO_RESPONSE_TO_IRON_ION	35	-0.373969	-1.25057	0.136719	0.435839	1	3233
GO_REGULATION_OF_REPRODUCTIVE_PROCESS	127	-0.288146	-1.25043	0.0373832	0.43386	1	1839
GO_CELL_RECOGNITION	124	-0.294557	-1.24769	0.0588235	0.437822	1	2985
GO_HEPARAN_SULFATE_PROTEOGLYCAN_BIOSYNTHETIC_PROCESS	23	-0.406044	-1.2473	0.152249	0.436417	1	3281
GO_NEGATIVE_REGULATION_OF_DENDRITE_DEVELOPMENT	27	-0.397797	-1.24623	0.129412	0.436576	1	2907
GO_DNA_DAMAGE_RESPONSE_SIGNAL_TRANSDUCTION_RESULTING_IN_TRANSCRIPTION	15	-0.460822	-1.24513	0.208054	0.436744	1	3686
GO_EMBRYONIC_PATTERN_SPECIFICATION	56	-0.331387	-1.24241	0.0988372	0.440288	1	1534
GO_CEREBRAL_CORTEX_RADIALLY_ORIENTED_CELL_MIGRATION	27	-0.386761	-1.23911	0.169291	0.445688	1	2542
GO_POLYOL_TRANSPORT	18	-0.427211	-1.23907	0.193662	0.443511	1	2270
GO_DENDRITIC_CELL_MIGRATION	21	-0.414924	-1.23598	0.18638	0.448291	1	4396
GO_POSITIVE_REGULATION_OF_HEART_GROWTH	27	-0.377006	-1.23458	0.143911	0.449288	1	3041
GO_POSITIVE_REGULATION_OF_INTERLEUKIN_1_SECRETION	24	-0.404337	-1.23252	0.169173	0.451649	1	1948
GO_METANEPHROS_MORPHOGENESIS	28	-0.378128	-1.23153	0.160173	0.451565	1	1502
GO_CHONDROITIN_SULFATE_BIOSYNTHETIC_PROCESS	25	-0.400608	-1.23052	0.161417	0.451644	1	318
GO_POSITIVE_REGULATION_OF_CALCIUM_MEDIATED_SIGNALING	37	-0.355038	-1.23015	0.0995475	0.450282	1	1140
GO_REGULATION_OF_CALCINEURIN_NFAT_SIGNALING_CASCADE	16	-0.447021	-1.22615	0.202658	0.457348	1	108
GO_ACIDIC_AMINO_ACID_TRANSPORT	20	-0.408846	-1.22573	0.204301	0.455983	1	4099
GO_INOSITOL_PHOSPHATE_MEDIATED_SIGNALING	18	-0.421655	-1.22504	0.195804	0.455351	1	3095
GO_POSITIVE_REGULATION_OF_PROTEIN_TYROSINE_KINASE_ACTIVITY	36	-0.357976	-1.2221	0.162791	0.459993	1	1592
GO_IONOTROPIC_GLUTAMATE_RECEPTOR_SIGNALING_PATHWAY	24	-0.394702	-1.22209	0.182482	0.457774	1	3752
GO_REGULATION_OF_VOLTAGE_GATED_CALCIUM_CHANNEL_ACTIVITY	24	-0.393439	-1.22206	0.176923	0.455601	1	2154
GO_REGULATION_OF_NEUTROPHIL_MIGRATION	30	-0.371107	-1.22154	0.136752	0.454679	1	3584
GO_DEVELOPMENTAL_CELL_GROWTH	74	-0.306967	-1.21765	0.062069	0.461191	1	1771
GO_NERVE_DEVELOPMENT	67	-0.316034	-1.21758	0.11039	0.459095	1	3300
GO_REGULATION_OF_EPIDERMAL_CELL_DIFFERENTIATION	42	-0.345624	-1.21724	0.159624	0.457736	1	3641
GO_POSITIVE_REGULATION_OF_MUSCLE_CONTRACTION	43	-0.336017	-1.2172	0.127451	0.455642	1	3477
GO_REGULATION_OF_POTASSIUM_ION_TRANSMEMBRANE_TRANSPORT	59	-0.319699	-1.21599	0.12069	0.456133	1	1554
GO_POSITIVE_REGULATION_OF_SMOOTH_MUSCLE_CONTRACTION	29	-0.374579	-1.21141	0.19685	0.46452	1	3477
GO_PEPTIDE_SECRETION	57	-0.316637	-1.21112	0.106742	0.463052	1	2384
GO_MEGAKARYOCYTE_DEVELOPMENT	15	-0.439736	-1.20962	0.208333	0.464399	1	2088
GO_POSITIVE_REGULATION_OF_CAMP_METABOLIC_PROCESS	83	-0.301786	-1.20931	0.10625	0.462894	1	3250
GO_REGULATION_OF_HEART_RATE_BY_CARDIAC_CONDUCTION	29	-0.37427	-1.20888	0.195219	0.46182	1	2164
GO_EYE_PHOTORECEPTOR_CELL_DIFFERENTIATION	41	-0.338442	-1.20701	0.162679	0.464076	1	2992
GO_REGULATION_OF_PLATELET_AGGREGATION	16	-0.426234	-1.20622	0.203883	0.463743	1	2952
GO_ERK1_AND_ERK2_CASCADE	22	-0.398043	-1.20579	0.193333	0.462638	1	454
GO_ADENYLATE_CYCLASE_INHIBITING_G_PROTEIN_COUPLED_RECEPTOR_SIGNALING_PATHWAY	65	-0.310029	-1.20572	0.142857	0.460695	1	2682
GO_POSITIVE_REGULATION_OF_NUCLEOTIDE_METABOLIC_PROCESS	125	-0.279634	-1.20537	0.075	0.459536	1	3250
GO_REGULATION_OF_INFLAMMATORY_RESPONSE_TO_ANTIGENIC_STIMULUS	17	-0.411808	-1.20113	0.209003	0.467151	1	945
GO_GAMMA_AMINOBUTYRIC_ACID_SIGNALING_PATHWAY	23	-0.391972	-1.20085	0.169742	0.465704	1	2682
GO_ALPHA_BETA_T_CELL_DIFFERENTIATION	45	-0.33312	-1.19834	0.168421	0.469603	1	5026
BIOCARTA_CARDIACEGF_PATHWAY	18	-0.422751	-1.1967	0.223404	0.471342	1	1436
GO_ANTERIOR_POSTERIOR_AXIS_SPECIFICATION	47	-0.325769	-1.19627	0.15942	0.470362	1	1534
KEGG_TASTE_TRANSDUCTION	49	-0.325914	-1.19539	0.16129	0.470346	1	3440
GO_NEGATIVE_REGULATION_OF_EPITHELIAL_CELL_APOPTOTIC_PROCESS	35	-0.350809	-1.19414	0.188285	0.471403	1	1643
GO_POSITIVE_REGULATION_OF_OSTEOBLAST_DIFFERENTIATION	58	-0.313803	-1.19332	0.120603	0.471231	1	2759
GO_NEGATIVE_REGULATION_OF_CELL_PROJECTION_ORGANIZATION	139	-0.271262	-1.19246	0.0520833	0.47107	1	2907
GO_REGULATION_OF_MUSCLE_CELL_APOPTOTIC_PROCESS	42	-0.329808	-1.19183	0.151515	0.470514	1	4117
GO_REGULATION_OF_NEUROLOGICAL_SYSTEM_PROCESS	62	-0.317127	-1.19148	0.113095	0.469276	1	4099
GO_REGULATION_OF_GLUTAMATE_SECRETION	15	-0.436847	-1.19135	0.20068	0.467619	1	4847
GO_RESPONSE_TO_LITHIUM_ION	27	-0.367266	-1.1901	0.218868	0.468387	1	2571
GO_REGULATION_OF_BEHAVIOR	64	-0.304518	-1.18908	0.132911	0.468873	1	3245
GO_NEURON_PROJECTION_GUIDANCE	198	-0.259394	-1.18726	0.0392157	0.47112	1	2057
GO_NEGATIVE_REGULATION_OF_EPITHELIAL_CELL_MIGRATION	50	-0.316254	-1.18524	0.161765	0.473896	1	120
GO_ADRENAL_GLAND_DEVELOPMENT	23	-0.392387	-1.18327	0.207746	0.476499	1	2927
GO_NEGATIVE_REGULATION_OF_CARTILAGE_DEVELOPMENT	23	-0.384204	-1.18234	0.221831	0.476669	1	2927
GO_POSITIVE_REGULATION_OF_STRIATED_MUSCLE_CONTRACTION	15	-0.427134	-1.18128	0.230769	0.477195	1	3245
GO_SYNAPTIC_TRANSMISSION_GLUTAMATERGIC	21	-0.39974	-1.18111	0.207018	0.475615	1	1543
GO_RENAL_WATER_HOMEOSTASIS	34	-0.344525	-1.18035	0.172996	0.475502	1	1521
GO_PHOTORECEPTOR_CELL_DIFFERENTIATION	49	-0.329543	-1.17788	0.164251	0.479352	1	2992
GO_REGULATION_OF_INTERLEUKIN_1_SECRETION	32	-0.357385	-1.17445	0.182979	0.485701	1	1948
GO_POSITIVE_REGULATION_OF_CELL_GROWTH	141	-0.266373	-1.17371	0.121212	0.485522	1	3245
GO_MEGAKARYOCYTE_DIFFERENTIATION	19	-0.405194	-1.17362	0.239865	0.483727	1	2088
KEGG_TYPE_II_DIABETES_MELLITUS	46	-0.323493	-1.17339	0.192893	0.482301	1	1606
GO_REGULATION_OF_GRANULOCYTE_DIFFERENTIATION	15	-0.43312	-1.17221	0.255034	0.483169	1	2153
GO_REGULATION_OF_SYNAPTIC_PLASTICITY	137	-0.27376	-1.17	0.139535	0.486891	1	2649
GO_POSITIVE_REGULATION_OF_NUCLEOTIDE_CATABOLIC_PROCESS	16	-0.411289	-1.16955	0.243056	0.48599	1	899
GO_GRANULOCYTE_DIFFERENTIATION	15	-0.430765	-1.16891	0.234114	0.485546	1	5617
GO_PROTEIN_ACTIVATION_CASCADE	70	-0.294021	-1.1685	0.121622	0.484609	1	5727
GO_NEGATIVE_REGULATION_OF_EPIDERMIS_DEVELOPMENT	16	-0.405352	-1.16808	0.249169	0.483668	1	2776
GO_REGULATION_OF_CALCIUM_MEDIATED_SIGNALING	73	-0.292893	-1.16656	0.171598	0.485444	1	2949
GO_MORPHOGENESIS_OF_AN_EPITHELIAL_FOLD	15	-0.425169	-1.16636	0.249231	0.484026	1	5095
GO_DENDRITIC_CELL_CHEMOTAXIS	16	-0.416032	-1.16595	0.228956	0.483068	1	3759
GO_REGULATION_OF_LEUKOCYTE_CHEMOTAXIS	91	-0.290312	-1.16556	0.15873	0.482042	1	2035
GO_GLANDULAR_EPITHELIAL_CELL_DIFFERENTIATION	38	-0.332824	-1.16547	0.208163	0.480421	1	4318
GO_REGULATION_OF_NUCLEOTIDE_METABOLIC_PROCESS	199	-0.252419	-1.1651	0.0196078	0.47938	1	3306
GO_REGULATION_OF_CYTOKINE_PRODUCTION_INVOLVED_IN_INFLAMMATORY_RESPONSE	18	-0.398006	-1.16433	0.216783	0.479347	1	1753
GO_REGULATION_OF_LYASE_ACTIVITY	81	-0.286124	-1.16431	0.129496	0.477561	1	3250
GO_MAST_CELL_ACTIVATION	21	-0.39616	-1.1642	0.236934	0.475977	1	4344
GO_SENSORY_PERCEPTION_OF_TASTE	60	-0.304652	-1.16292	0.154762	0.477002	1	3060
GO_NEGATIVE_REGULATION_OF_GLIOGENESIS	37	-0.338021	-1.15982	0.198276	0.482245	1	4318
GO_REGULATION_OF_WATER_LOSS_VIA_SKIN	18	-0.40092	-1.1589	0.239865	0.482609	1	2575
GO_NEUTRAL_LIPID_CATABOLIC_PROCESS	26	-0.355397	-1.15821	0.201493	0.482476	1	5242
GO_INSULIN_SECRETION	38	-0.338289	-1.15361	0.239819	0.492057	1	2384
GO_NEGATIVE_REGULATION_OF_MUSCLE_CELL_APOPTOTIC_PROCESS	30	-0.357556	-1.15179	0.223684	0.494587	1	4117
GO_NEURAL_NUCLEUS_DEVELOPMENT	63	-0.29361	-1.15097	0.191011	0.494728	1	2692
GO_REACTIVE_OXYGEN_SPECIES_BIOSYNTHETIC_PROCESS	23	-0.37442	-1.1502	0.217082	0.494727	1	5223
GO_MAMMARY_GLAND_EPITHELIAL_CELL_DIFFERENTIATION	16	-0.410322	-1.1499	0.267974	0.493719	1	4489
GO_REGULATION_OF_INTERLEUKIN_5_PRODUCTION	18	-0.396127	-1.14943	0.276596	0.493011	1	3924
GO_NEGATIVE_REGULATION_OF_AMINE_TRANSPORT	25	-0.364016	-1.14938	0.22619	0.491347	1	2952
GO_OLFACTORY_BULB_INTERNEURON_DIFFERENTIATION	15	-0.416206	-1.1453	0.297659	0.49953	1	1425
GO_REGULATION_OF_SYNAPSE_ORGANIZATION	104	-0.273469	-1.14328	0.14876	0.502578	1	2522
GO_TISSUE_REGENERATION	47	-0.316727	-1.14305	0.20603	0.501355	1	1753
GO_DORSAL_VENTRAL_AXIS_SPECIFICATION	20	-0.386756	-1.14261	0.243728	0.500532	1	4303
GO_REGULATION_OF_POSTSYNAPTIC_MEMBRANE_POTENTIAL	54	-0.299919	-1.13792	0.20297	0.509856	1	3859
GO_NEURAL_TUBE_PATTERNING	33	-0.334712	-1.13714	0.244813	0.509971	1	1575
GO_DENDRITE_MORPHOGENESIS	42	-0.324479	-1.1363	0.256303	0.510157	1	1543
GO_POSITIVE_REGULATION_OF_CYCLIC_NUCLEOTIDE_METABOLIC_PROCESS	102	-0.271169	-1.13503	0.123077	0.511335	1	3250
GO_REGULATION_OF_DIGESTIVE_SYSTEM_PROCESS	35	-0.331957	-1.13437	0.253589	0.511132	1	5985
GO_CARDIAC_CONDUCTION	81	-0.284167	-1.13374	0.161972	0.510957	1	3075
GO_NEUROMUSCULAR_SYNAPTIC_TRANSMISSION	26	-0.359511	-1.13199	0.246094	0.513493	1	3607
GO_CHEMOSENSORY_BEHAVIOR	15	-0.410353	-1.13044	0.29653	0.515376	1	2819
GO_ADULT_BEHAVIOR	133	-0.258189	-1.12876	0.156627	0.517949	1	3610
GO_REGULATION_OF_SYNAPSE_ASSEMBLY	71	-0.288805	-1.12808	0.224242	0.517917	1	3087
GO_VASOCONSTRICTION	28	-0.351105	-1.12611	0.269962	0.521095	1	1115
GO_HEPARAN_SULFATE_PROTEOGLYCAN_METABOLIC_PROCESS	28	-0.352194	-1.12585	0.25	0.519971	1	3281
GO_NEGATIVE_REGULATION_OF_LEUKOCYTE_PROLIFERATION	64	-0.29543	-1.12425	0.228916	0.522249	1	4101
GO_REGULATION_OF_HEART_GROWTH	42	-0.317129	-1.1228	0.231111	0.524103	1	3041
GO_NEGATIVE_REGULATION_OF_HOMOTYPIC_CELL_CELL_ADHESION	94	-0.269871	-1.1225	0.177778	0.523097	1	4547
GO_DISRUPTION_OF_CELLS_OF_OTHER_ORGANISM	26	-0.348838	-1.12219	0.279245	0.52208	1	3243
GO_REGULATION_OF_NEUTROPHIL_CHEMOTAXIS	25	-0.360352	-1.12098	0.285185	0.523314	1	2689
GO_RETINA_HOMEOSTASIS	64	-0.293721	-1.1197	0.227027	0.524635	1	1224
GO_INNERVATION	23	-0.373145	-1.11746	0.270916	0.528416	1	3300
GO_DETECTION_OF_LIGHT_STIMULUS	57	-0.296196	-1.1174	0.237288	0.526769	1	938
GO_THYROID_GLAND_DEVELOPMENT	25	-0.361877	-1.11665	0.275986	0.526849	1	3555
GO_BONE_CELL_DEVELOPMENT	21	-0.375394	-1.11636	0.294833	0.525847	1	2088
KEGG_ABC_TRANSPORTERS	44	-0.320898	-1.11596	0.226244	0.525074	1	2406
GO_CHONDROITIN_SULFATE_PROTEOGLYCAN_BIOSYNTHETIC_PROCESS	29	-0.345286	-1.11572	0.240876	0.523848	1	2095
GO_POSITIVE_REGULATION_OF_HORMONE_SECRETION	113	-0.264762	-1.11343	0.2	0.52792	1	3277
GO_POSITIVE_REGULATION_OF_ALCOHOL_BIOSYNTHETIC_PROCESS	22	-0.361893	-1.11343	0.286245	0.526197	1	4636
GO_NEGATIVE_REGULATION_OF_CYCLIN_DEPENDENT_PROTEIN_KINASE_ACTIVITY	32	-0.330268	-1.1131	0.268398	0.525301	1	3349
GO_POSITIVE_REGULATION_OF_MUSCLE_HYPERTROPHY	21	-0.375117	-1.11249	0.30303	0.525088	1	368
GO_POSITIVE_REGULATION_OF_CYTOKINESIS	34	-0.323205	-1.11199	0.264	0.524584	1	4229
GO_POSITIVE_REGULATION_OF_SMOOTHENED_SIGNALING_PATHWAY	24	-0.350776	-1.11088	0.288462	0.525622	1	4547
GO_POSITIVE_REGULATION_OF_TRANSPORTER_ACTIVITY	70	-0.284214	-1.11045	0.2	0.524938	1	2664
GO_GABAERGIC_NEURON_DIFFERENTIATION	15	-0.414069	-1.11044	0.293919	0.523257	1	3849
GO_CELL_CELL_RECOGNITION	58	-0.288466	-1.10854	0.251337	0.526261	1	3410
GO_POSITIVE_T_CELL_SELECTION	21	-0.37229	-1.10806	0.276923	0.525741	1	3711
GO_REGULATION_OF_MEMBRANE_REPOLARIZATION	29	-0.334708	-1.10676	0.260163	0.527197	1	2164
GO_MULTICELLULAR_ORGANISMAL_RESPONSE_TO_STRESS	67	-0.285759	-1.10424	0.245614	0.531735	1	3873
GO_NEGATIVE_REGULATION_OF_CHONDROCYTE_DIFFERENTIATION	17	-0.389503	-1.10272	0.291391	0.533827	1	3893
GO_POSITIVE_REGULATION_OF_LYMPHOCYTE_MIGRATION	25	-0.344269	-1.10194	0.28	0.533969	1	3392
GO_REGULATION_OF_NEUROTRANSMITTER_SECRETION	46	-0.305842	-1.10184	0.280193	0.532519	1	1777
GO_DETECTION_OF_TEMPERATURE_STIMULUS	16	-0.398279	-1.10156	0.338762	0.531504	1	4099
GO_ADENYLATE_CYCLASE_ACTIVATING_G_PROTEIN_COUPLED_RECEPTOR_SIGNALING_PATHWAY	71	-0.27961	-1.09977	0.221519	0.534202	1	3478
GO_HIGH_DENSITY_LIPOPROTEIN_PARTICLE_REMODELING	15	-0.400151	-1.09948	0.312883	0.533248	1	803
GO_REGULATION_OF_PROTEIN_TYROSINE_KINASE_ACTIVITY	59	-0.293193	-1.09932	0.256098	0.531952	1	3169
GO_CELL_DIFFERENTIATION_INVOLVED_IN_KIDNEY_DEVELOPMENT	35	-0.325614	-1.09731	0.257778	0.535066	1	2072
GO_POSITIVE_REGULATION_OF_CARDIAC_MUSCLE_CELL_PROLIFERATION	19	-0.377435	-1.09712	0.318519	0.533933	1	3041
GO_EXCRETION	42	-0.316787	-1.09649	0.300493	0.533848	1	1564
GO_CELL_DIFFERENTIATION_IN_SPINAL_CORD	53	-0.294185	-1.09291	0.254054	0.54123	1	4318
GO_ANATOMICAL_STRUCTURE_ARRANGEMENT	17	-0.387788	-1.09005	0.332061	0.546778	1	1764
GO_POSITIVE_REGULATION_OF_NATURAL_KILLER_CELL_MEDIATED_IMMUNITY	19	-0.360536	-1.0891	0.335593	0.547582	1	2499
GO_PEPTIDE_TRANSPORT	71	-0.276217	-1.08734	0.276074	0.550635	1	2384
GO_NEGATIVE_REGULATION_OF_CIRCADIAN_RHYTHM	16	-0.384828	-1.08731	0.329032	0.549046	1	1264
GO_L_ALPHA_AMINO_ACID_TRANSMEMBRANE_TRANSPORT	31	-0.326838	-1.08657	0.339623	0.549242	1	4064
KEGG_VASCULAR_SMOOTH_MUSCLE_CONTRACTION	111	-0.252654	-1.08617	0.226804	0.548575	1	3277
GO_REGULATION_OF_FATTY_ACID_BETA_OXIDATION	15	-0.406677	-1.08589	0.344937	0.547604	1	181
GO_REGULATION_OF_PEPTIDE_SECRETION	199	-0.239917	-1.08506	0.208333	0.548018	1	3436
GO_OLIGODENDROCYTE_DEVELOPMENT	32	-0.330108	-1.08465	0.324895	0.547417	1	3508
GO_BLOOD_COAGULATION_FIBRIN_CLOT_FORMATION	25	-0.347146	-1.08437	0.301255	0.546451	1	6509
GO_ACTIVATION_OF_NF_KAPPAB_INDUCING_KINASE_ACTIVITY	17	-0.387956	-1.08365	0.344595	0.546657	1	1657
GO_POSITIVE_REGULATION_OF_GLUCOSE_TRANSPORT	40	-0.308455	-1.08277	0.300885	0.547286	1	2220
GO_MEMBRANE_DEPOLARIZATION_DURING_ACTION_POTENTIAL	39	-0.308226	-1.08181	0.295775	0.548063	1	1543
GO_PLASMA_LIPOPROTEIN_PARTICLE_CLEARANCE	21	-0.365798	-1.08162	0.342466	0.54693	1	1697
GO_NEURON_NEURON_SYNAPTIC_TRANSMISSION	55	-0.286222	-1.07426	0.292683	0.564114	1	2201
GO_MULTICELLULAR_ORGANISMAL_SIGNALING	121	-0.248031	-1.07355	0.278481	0.564261	1	3859
GO_REGULATION_OF_MYELINATION	29	-0.325648	-1.07128	0.335849	0.568357	1	957
GO_KERATINOCYTE_DIFFERENTIATION	100	-0.259789	-1.07124	0.237762	0.566827	1	4427
GO_REVERSE_CHOLESTEROL_TRANSPORT	17	-0.378306	-1.07117	0.349359	0.565337	1	5242
GO_REGULATION_OF_HEAT_GENERATION	15	-0.384716	-1.0709	0.332288	0.564488	1	1592
GO_REGULATION_OF_ACTION_POTENTIAL	38	-0.300017	-1.06936	0.336207	0.566979	1	904
GO_EMBRYONIC_AXIS_SPECIFICATION	32	-0.32182	-1.06605	0.365145	0.574063	1	1534
GO_MYELOID_LEUKOCYTE_MIGRATION	92	-0.257674	-1.06578	0.333333	0.573153	1	3924
GO_REGULATION_OF_EXCRETION	28	-0.330846	-1.06577	0.334677	0.571522	1	3104
GO_PROTEIN_KINASE_C_SIGNALING	15	-0.385444	-1.06159	0.336601	0.580906	1	2273
GO_HYDROGEN_PEROXIDE_METABOLIC_PROCESS	30	-0.315738	-1.06055	0.355731	0.581947	1	3783
GO_MUSCLE_HYPERTROPHY	28	-0.321676	-1.06028	0.310078	0.581008	1	1120
GO_REGULATION_OF_MAMMARY_GLAND_EPITHELIAL_CELL_PROLIFERATION	16	-0.366465	-1.05915	0.360248	0.582317	1	4570
GO_METANEPHRIC_NEPHRON_MORPHOGENESIS	21	-0.352562	-1.0572	0.385455	0.585917	1	1502
GO_SPINAL_CORD_DEVELOPMENT	103	-0.252566	-1.05665	0.285714	0.585643	1	3664
GO_REGULATION_OF_EPIDERMIS_DEVELOPMENT	60	-0.269228	-1.05581	0.276074	0.586263	1	3641
GO_SODIUM_ION_HOMEOSTASIS	29	-0.328821	-1.05448	0.333333	0.588234	1	1838
GO_REGULATION_OF_CARDIAC_MUSCLE_CELL_PROLIFERATION	29	-0.325922	-1.05435	0.345725	0.586957	1	3955
GO_POSITIVE_REGULATION_OF_ORGAN_GROWTH	37	-0.30601	-1.05389	0.372951	0.586481	1	1120
GO_NEGATIVE_REGULATION_OF_DENDRITE_MORPHOGENESIS	15	-0.381372	-1.05167	0.377926	0.590516	1	2780
GO_PHOTOTRANSDUCTION	41	-0.296315	-1.05059	0.355263	0.591786	1	938
GO_DIGESTION	131	-0.245167	-1.0493	0.294872	0.593649	1	3702
GO_SMOOTH_MUSCLE_CONTRACTION	45	-0.289503	-1.04898	0.341584	0.59292	1	3607
GO_REGULATION_OF_SYNAPTIC_TRANSMISSION_GABAERGIC	29	-0.321829	-1.04534	0.38403	0.600982	1	3277
GO_CHONDROITIN_SULFATE_PROTEOGLYCAN_METABOLIC_PROCESS	42	-0.292894	-1.04368	0.365217	0.603729	1	2422
GO_POSITIVE_REGULATION_OF_NUCLEOSIDE_METABOLIC_PROCESS	23	-0.334318	-1.04351	0.356061	0.602559	1	935
GO_ACID_SECRETION	65	-0.265204	-1.04197	0.316456	0.60485	1	2270
KEGG_ALDOSTERONE_REGULATED_SODIUM_REABSORPTION	41	-0.296905	-1.04182	0.339535	0.603614	1	1838
GO_GRANULOCYTE_MIGRATION	68	-0.264969	-1.04036	0.38125	0.60582	1	4730
GO_ORGAN_GROWTH	65	-0.270459	-1.04008	0.358382	0.604923	1	3656
GO_DEFENSE_RESPONSE_TO_FUNGUS	39	-0.290989	-1.0397	0.330189	0.604316	1	3243
GO_COMPLEMENT_ACTIVATION	47	-0.282806	-1.03931	0.389908	0.603736	1	3261
GO_SYNAPTIC_TRANSMISSION_CHOLINERGIC	36	-0.298702	-1.03599	0.383621	0.611056	1	3607
GO_RETINA_LAYER_FORMATION	22	-0.341178	-1.03593	0.356322	0.609549	1	3610
GO_REGULATION_OF_VASCULAR_PERMEABILITY	30	-0.311063	-1.03592	0.35865	0.60795	1	3245
GO_MODULATION_OF_EXCITATORY_POSTSYNAPTIC_POTENTIAL	30	-0.311575	-1.03554	0.411765	0.607421	1	4734
GO_REGULATION_OF_FEEDING_BEHAVIOR	21	-0.340441	-1.0341	0.385666	0.609862	1	1856
GO_POSITIVE_REGULATION_OF_NEUTROPHIL_MIGRATION	26	-0.325135	-1.03272	0.352	0.612	1	3584
GO_REGULATION_OF_VASODILATION	46	-0.288223	-1.03254	0.37561	0.610842	1	3245
GO_REGULATION_OF_TYROSINE_PHOSPHORYLATION_OF_STAT1_PROTEIN	16	-0.371809	-1.03097	0.412338	0.613357	1	3882
GO_INFLAMMATORY_RESPONSE_TO_ANTIGENIC_STIMULUS	24	-0.329949	-1.02961	0.415493	0.615431	1	2374
GO_REGULATION_OF_T_CELL_PROLIFERATION	141	-0.231407	-1.02672	0.305556	0.621693	1	2408
GO_IMPORT_INTO_CELL	35	-0.305303	-1.02549	0.382222	0.623197	1	2798
GO_REGULATION_OF_ANTIGEN_PROCESSING_AND_PRESENTATION	23	-0.337421	-1.02464	0.400722	0.623771	1	2518
GO_ALPHA_BETA_T_CELL_ACTIVATION	53	-0.278721	-1.02186	0.380952	0.629537	1	5026
GO_AMEBOIDAL_TYPE_CELL_MIGRATION	147	-0.240184	-1.02095	0.404494	0.630279	1	4013
BIOCARTA_LAIR_PATHWAY	16	-0.368458	-1.01989	0.424528	0.631502	1	3764
GO_PHOSPHATIDIC_ACID_METABOLIC_PROCESS	30	-0.314325	-1.0193	0.401674	0.631474	1	809
GO_REGULATION_OF_OXIDOREDUCTASE_ACTIVITY	88	-0.248848	-1.01761	0.422535	0.634425	1	1683
GO_POSITIVE_REGULATION_OF_VASOCONSTRICTION	35	-0.301514	-1.01758	0.415254	0.632881	1	3873
GO_REGULATION_OF_MACROPHAGE_DIFFERENTIATION	20	-0.337759	-1.01699	0.398649	0.632927	1	2463
GO_WALKING_BEHAVIOR	31	-0.311134	-1.01581	0.407725	0.634562	1	1543
GO_CELLULAR_SODIUM_ION_HOMEOSTASIS	18	-0.351405	-1.01403	0.417857	0.637753	1	1838
GO_CAMERA_TYPE_EYE_PHOTORECEPTOR_CELL_DIFFERENTIATION	15	-0.367389	-1.01386	0.376712	0.636578	1	2674
GO_HORMONE_TRANSPORT	75	-0.254946	-1.01358	0.469388	0.635766	1	2384
GO_REGULATION_OF_PLASMA_LIPOPROTEIN_PARTICLE_LEVELS	45	-0.288226	-1.01291	0.426009	0.63597	1	1697
GO_POSITIVE_REGULATION_OF_MACROPHAGE_DERIVED_FOAM_CELL_DIFFERENTIATION	15	-0.356364	-1.01195	0.416667	0.636919	1	1324
GO_NEGATIVE_REGULATION_OF_CELL_CELL_ADHESION	129	-0.234246	-1.01025	0.409091	0.640074	1	4203
GO_CELL_CELL_SIGNALING_INVOLVED_IN_CARDIAC_CONDUCTION	21	-0.338687	-1.00763	0.451957	0.645585	1	2164
GO_REGULATION_OF_MAST_CELL_ACTIVATION	38	-0.294774	-1.00713	0.442396	0.64538	1	3926
GO_POSITIVE_REGULATION_OF_SYNAPTIC_TRANSMISSION	108	-0.243774	-1.00632	0.412844	0.646018	1	4276
GO_POSITIVE_REGULATION_OF_EXCITATORY_POSTSYNAPTIC_POTENTIAL	21	-0.325151	-1.00506	0.452297	0.647885	1	6047
GO_VENTRAL_SPINAL_CORD_DEVELOPMENT	46	-0.28049	-1.00492	0.416268	0.646551	1	4318
GO_BONE_MINERALIZATION	37	-0.291115	-1.00402	0.402344	0.647336	1	3723
GO_NEGATIVE_REGULATION_OF_SYNAPTIC_TRANSMISSION	59	-0.266958	-1.00218	0.430233	0.650562	1	1445
GO_DORSAL_VENTRAL_NEURAL_TUBE_PATTERNING	16	-0.357743	-1.00084	0.443333	0.652481	1	1575
GO_POSITIVE_REGULATION_OF_ERBB_SIGNALING_PATHWAY	34	-0.288951	-1.00065	0.461538	0.651414	1	5114
GO_NEGATIVE_REGULATION_OF_TUMOR_NECROSIS_FACTOR_SUPERFAMILY_CYTOKINE_PRODUCTION	40	-0.282757	-1.00044	0.43318	0.650499	1	2988
GO_PIRNA_METABOLIC_PROCESS	15	-0.357001	-0.996232	0.428571	0.660323	1	1878
GO_POSITIVE_REGULATION_OF_STEROL_TRANSPORT	17	-0.346411	-0.995448	0.448845	0.660858	1	1445
GO_KIDNEY_MESENCHYME_DEVELOPMENT	17	-0.352295	-0.993874	0.418685	0.663472	1	1123
GO_REGULATION_OF_ENDOTHELIAL_CELL_DIFFERENTIATION	26	-0.30303	-0.993132	0.472325	0.663774	1	6341
GO_ACTIVATION_OF_PHOSPHOLIPASE_C_ACTIVITY	27	-0.313323	-0.990693	0.470817	0.669009	1	3277
BIOCARTA_TID_PATHWAY	19	-0.344626	-0.990243	0.438849	0.668634	1	728
GO_MEMBRANE_ASSEMBLY	25	-0.313399	-0.981611	0.476562	0.690965	1	1101
KEGG_LONG_TERM_DEPRESSION	66	-0.255587	-0.980079	0.479167	0.693726	1	1543
GO_REGULATION_OF_BONE_RESORPTION	31	-0.28779	-0.978868	0.497925	0.695474	1	1344
GO_POSITIVE_REGULATION_OF_VASODILATION	31	-0.294008	-0.975597	0.43318	0.702888	1	3245
GO_REGULATION_OF_DENDRITIC_SPINE_MORPHOGENESIS	30	-0.287447	-0.974391	0.479839	0.704599	1	2780
GO_RESPIRATORY_BURST	15	-0.356557	-0.973762	0.474916	0.704729	1	3781
GO_POSITIVE_REGULATION_OF_TYROSINE_PHOSPHORYLATION_OF_STAT5_PROTEIN	16	-0.341044	-0.973583	0.441379	0.703573	1	17
GO_POSITIVE_REGULATION_OF_PEPTIDE_SECRETION	87	-0.238573	-0.971829	0.546099	0.706735	1	3277
GO_REGULATION_OF_BONE_REMODELING	39	-0.277055	-0.969236	0.505	0.712325	1	3360
GO_POSITIVE_REGULATION_OF_NIK_NF_KAPPAB_SIGNALING	29	-0.30101	-0.968952	0.462745	0.711452	1	2350
GO_PROTEIN_LIPID_COMPLEX_SUBUNIT_ORGANIZATION	35	-0.277662	-0.968012	0.542289	0.712478	1	5242
GO_EPITHELIAL_TUBE_BRANCHING_INVOLVED_IN_LUNG_MORPHOGENESIS	25	-0.306139	-0.967963	0.489437	0.710941	1	670
GO_REGULATION_OF_SKELETAL_MUSCLE_CELL_DIFFERENTIATION	15	-0.344089	-0.967586	0.465385	0.710273	1	1207
GO_RESPONSE_TO_INTERLEUKIN_1	107	-0.230013	-0.967482	0.54	0.708907	1	3135
GO_REGULATION_OF_G_PROTEIN_COUPLED_RECEPTOR_PROTEIN_SIGNALING_PATHWAY	122	-0.229596	-0.967327	0.528846	0.707704	1	1836
GO_SUBSTRATE_DEPENDENT_CELL_MIGRATION	25	-0.319206	-0.967309	0.492593	0.706103	1	72
GO_BIOMINERAL_TISSUE_DEVELOPMENT	72	-0.245549	-0.965376	0.520958	0.709558	1	4194
GO_REGULATION_OF_MONOOXYGENASE_ACTIVITY	59	-0.25492	-0.964864	0.525773	0.709341	1	1683
KEGG_NICOTINATE_AND_NICOTINAMIDE_METABOLISM	22	-0.313181	-0.964313	0.501832	0.709259	1	1401
GO_POSITIVE_REGULATION_OF_MONOCYTE_CHEMOTAXIS	15	-0.342184	-0.961316	0.488372	0.715842	1	3071
GO_COPULATION	17	-0.339977	-0.959843	0.512987	0.718163	1	5246
GO_POSITIVE_REGULATION_OF_B_CELL_PROLIFERATION	37	-0.276907	-0.955487	0.510917	0.72839	1	1714
GO_POSITIVE_REGULATION_OF_INTERLEUKIN_1_BETA_PRODUCTION	30	-0.290989	-0.954809	0.488189	0.728603	1	2273
GO_REGULATION_OF_POSITIVE_CHEMOTAXIS	22	-0.310274	-0.95401	0.501695	0.729024	1	3408
GO_REGULATION_OF_HYDROGEN_PEROXIDE_METABOLIC_PROCESS	15	-0.345322	-0.952978	0.514852	0.730267	1	1783
GO_POSITIVE_REGULATION_OF_PROTEIN_OLIGOMERIZATION	17	-0.346453	-0.952949	0.479167	0.728689	1	2885
GO_NEGATIVE_REGULATION_OF_LEUKOCYTE_DIFFERENTIATION	78	-0.236225	-0.952152	0.632653	0.729145	1	1931
GO_REGULATION_OF_INTERLEUKIN_13_PRODUCTION	17	-0.328839	-0.951566	0.503378	0.729066	1	3924
GO_PHAGOSOME_MATURATION	37	-0.268912	-0.95056	0.559829	0.730093	1	899
GO_NEGATIVE_REGULATION_OF_BLOOD_PRESSURE	43	-0.267075	-0.949598	0.53917	0.731035	1	3306
BIOCARTA_ERYTH_PATHWAY	15	-0.350647	-0.948039	0.50165	0.733457	1	17
GO_NEGATIVE_REGULATION_OF_BEHAVIOR	17	-0.335899	-0.947083	0.515254	0.734321	1	3245
GO_POSITIVE_REGULATION_OF_DENDRITIC_SPINE_DEVELOPMENT	34	-0.281228	-0.946542	0.534979	0.734088	1	2220
GO_NEGATIVE_REGULATION_OF_ANION_TRANSPORT	32	-0.292421	-0.944451	0.553719	0.738037	1	1200
GO_NEGATIVE_REGULATION_OF_LIPID_CATABOLIC_PROCESS	20	-0.321702	-0.944338	0.52381	0.73669	1	1537
GO_NEGATIVE_REGULATION_OF_ALPHA_BETA_T_CELL_ACTIVATION	22	-0.308217	-0.942029	0.520755	0.741397	1	873
GO_EPOXYGENASE_P450_PATHWAY	18	-0.331071	-0.941918	0.542751	0.740049	1	2089
GO_PIGMENT_GRANULE_LOCALIZATION	23	-0.312072	-0.939759	0.543726	0.7442	1	3347
GO_NEUROTROPHIN_SIGNALING_PATHWAY	23	-0.295225	-0.936293	0.541818	0.751763	1	2664
GO_SODIUM_ION_TRANSMEMBRANE_TRANSPORT	83	-0.230915	-0.935257	0.583333	0.752785	1	4388
GO_REGULATION_OF_NEUROTRANSMITTER_TRANSPORT	59	-0.252116	-0.934792	0.60804	0.752407	1	1777
BIOCARTA_CYTOKINE_PATHWAY	20	-0.31781	-0.934472	0.537162	0.751567	1	3926
GO_REGULATION_OF_LAMELLIPODIUM_ASSEMBLY	25	-0.299015	-0.933853	0.539924	0.75158	1	687
GO_REGULATION_OF_ALPHA_BETA_T_CELL_PROLIFERATION	22	-0.307202	-0.932812	0.541818	0.752718	1	1015
GO_REGULATION_OF_VASOCONSTRICTION	65	-0.237735	-0.932731	0.584906	0.751272	1	365
GO_POSITIVE_REGULATION_OF_CD4_POSITIVE_ALPHA_BETA_T_CELL_ACTIVATION	27	-0.29105	-0.931668	0.557971	0.752377	1	2689
GO_LYSOSOME_LOCALIZATION	23	-0.306979	-0.931377	0.552239	0.751551	1	4344
GO_REGULATION_OF_NUCLEOTIDE_CATABOLIC_PROCESS	34	-0.273164	-0.929166	0.593458	0.755594	1	1260
GO_REGULATION_OF_STEROL_TRANSPORT	38	-0.269562	-0.92751	0.598253	0.758281	1	5242
GO_MAMMARY_GLAND_LOBULE_DEVELOPMENT	17	-0.329777	-0.926622	0.566775	0.758946	1	3955
GO_RETINOIC_ACID_METABOLIC_PROCESS	17	-0.323079	-0.925389	0.543046	0.760603	1	2597
GO_NEGATIVE_REGULATION_OF_CELL_ACTIVATION	149	-0.213134	-0.924117	0.701299	0.762148	1	1931
GO_REGULATION_OF_MAST_CELL_ACTIVATION_INVOLVED_IN_IMMUNE_RESPONSE	31	-0.275578	-0.923808	0.603846	0.761321	1	1008
GO_BLOOD_COAGULATION_INTRINSIC_PATHWAY	18	-0.311662	-0.920128	0.576792	0.76916	1	6509
GO_MYELOID_CELL_ACTIVATION_INVOLVED_IN_IMMUNE_RESPONSE	41	-0.269952	-0.919831	0.604545	0.768243	1	4344
GO_REGULATION_OF_GRANULOCYTE_CHEMOTAXIS	37	-0.266901	-0.917706	0.600877	0.771891	1	2689
GO_NEGATIVE_REGULATION_OF_CYTOKINE_BIOSYNTHETIC_PROCESS	28	-0.288831	-0.917633	0.578512	0.770446	1	2873
GO_POSITIVE_REGULATION_OF_ACUTE_INFLAMMATORY_RESPONSE	28	-0.279491	-0.910789	0.581818	0.78632	1	1592
GO_SECRETORY_GRANULE_ORGANIZATION	25	-0.289842	-0.903717	0.603636	0.802843	1	5171
GO_POSITIVE_REGULATION_OF_LIPID_TRANSPORT	50	-0.2457	-0.899562	0.710784	0.811454	1	1445
GO_RESPONSE_TO_MAGNESIUM_ION	23	-0.288497	-0.899346	0.632509	0.810265	1	3734
GO_T_CELL_SELECTION	36	-0.261883	-0.898525	0.651163	0.810548	1	3711
GO_REGULATION_OF_ORGAN_GROWTH	72	-0.230892	-0.898012	0.668831	0.810148	1	1541
GO_HOMEOSTASIS_OF_NUMBER_OF_CELLS_WITHIN_A_TISSUE	30	-0.274581	-0.896446	0.661479	0.812218	1	2006
GO_CELL_DIFFERENTIATION_INVOLVED_IN_EMBRYONIC_PLACENTA_DEVELOPMENT	25	-0.286201	-0.896384	0.628788	0.810667	1	1427
GO_REGULATION_OF_RESPONSE_TO_REACTIVE_OXYGEN_SPECIES	32	-0.27407	-0.895118	0.629032	0.812018	1	1856
GO_EMBRYONIC_HINDLIMB_MORPHOGENESIS	29	-0.276328	-0.895018	0.662963	0.81056	1	3680
GO_NEGATIVE_REGULATION_OF_INTERLEUKIN_2_PRODUCTION	16	-0.320215	-0.894417	0.607383	0.810422	1	2350
GO_REGULATION_OF_NIK_NF_KAPPAB_SIGNALING	40	-0.259133	-0.893277	0.642276	0.811418	1	2350
GO_CELL_PROLIFERATION_IN_FOREBRAIN	27	-0.280354	-0.891083	0.639216	0.814978	1	670
GO_HETEROPHILIC_CELL_CELL_ADHESION_VIA_PLASMA_MEMBRANE_CELL_ADHESION_MOLECULES	38	-0.25716	-0.889614	0.678112	0.816792	1	1101
GO_EPHRIN_RECEPTOR_SIGNALING_PATHWAY	83	-0.221983	-0.887045	0.793893	0.821336	1	3254
GO_CALCIUM_INDEPENDENT_CELL_CELL_ADHESION_VIA_PLASMA_MEMBRANE_CELL_ADHESION_MOLECULES	21	-0.30184	-0.886493	0.657343	0.820887	1	3628
KEGG_COMPLEMENT_AND_COAGULATION_CASCADES	69	-0.225038	-0.885265	0.706667	0.822097	1	2661
GO_REGULATION_OF_RESPIRATORY_SYSTEM_PROCESS	15	-0.321322	-0.883104	0.619863	0.825648	1	939
GO_MAMMARY_GLAND_EPITHELIUM_DEVELOPMENT	53	-0.237296	-0.882133	0.683938	0.826305	1	3955
GO_POSITIVE_REGULATION_OF_T_HELPER_1_TYPE_IMMUNE_RESPONSE	15	-0.317031	-0.881483	0.633663	0.826099	1	4138
BIOCARTA_LONGEVITY_PATHWAY	15	-0.313644	-0.879533	0.648026	0.829019	1	17
GO_NEGATIVE_REGULATION_OF_ENDOTHELIAL_CELL_PROLIFERATION	28	-0.276392	-0.878542	0.680162	0.829729	1	1110
GO_REGULATION_OF_LONG_TERM_NEURONAL_SYNAPTIC_PLASTICITY	23	-0.288134	-0.878049	0.690299	0.829221	1	365
GO_REGULATION_OF_PROTEIN_HOMODIMERIZATION_ACTIVITY	22	-0.286549	-0.875543	0.671533	0.833311	1	2524
GO_POSITIVE_REGULATION_OF_PATHWAY_RESTRICTED_SMAD_PROTEIN_PHOSPHORYLATION	47	-0.247045	-0.875327	0.733333	0.832132	1	3815
GO_PROTEIN_PALMITOYLATION	23	-0.278662	-0.874298	0.644689	0.832915	1	937
GO_HYPEROSMOTIC_RESPONSE	19	-0.301778	-0.870184	0.637631	0.840411	1	4301
GO_CELL_KILLING	55	-0.231745	-0.8695	0.744681	0.840231	1	3243
GO_ACTIVATION_OF_ADENYLATE_CYCLASE_ACTIVITY	38	-0.252767	-0.868958	0.697778	0.839795	1	3250
GO_CELLULAR_RESPONSE_TO_DEXAMETHASONE_STIMULUS	27	-0.272708	-0.868239	0.653846	0.839734	1	3280
GO_ESTABLISHMENT_OF_PROTEIN_LOCALIZATION_TO_GOLGI	20	-0.28237	-0.866603	0.651408	0.841607	1	4154
GO_LEUKOCYTE_MEDIATED_CYTOTOXICITY	34	-0.25444	-0.862385	0.6917	0.849299	1	3243
GO_GLYCEROLIPID_CATABOLIC_PROCESS	36	-0.241338	-0.861511	0.700855	0.849511	1	6696
GO_DNA_METHYLATION_INVOLVED_IN_GAMETE_GENERATION	18	-0.298702	-0.860743	0.687708	0.849484	1	672
GO_NEURAL_RETINA_DEVELOPMENT	50	-0.238335	-0.860481	0.714932	0.848417	1	4077
GO_AXIS_SPECIFICATION	89	-0.206496	-0.855954	0.888	0.856676	1	1534
GO_REGULATION_OF_B_CELL_PROLIFERATION	55	-0.22914	-0.854884	0.76875	0.857279	1	4232
GO_PARAXIAL_MESODERM_DEVELOPMENT	16	-0.304416	-0.854203	0.686869	0.857047	1	4920
GO_PHOSPHOLIPID_TRANSPORT	54	-0.232457	-0.853605	0.768817	0.856632	1	5712
GO_CHEMOKINE_MEDIATED_SIGNALING_PATHWAY	64	-0.217956	-0.843252	0.84	0.876169	1	3584
GO_NEGATIVE_REGULATION_OF_T_CELL_MEDIATED_IMMUNITY	15	-0.306222	-0.842864	0.680645	0.875262	1	2829
GO_NEGATIVE_REGULATION_OF_PROTEIN_MATURATION	35	-0.242609	-0.838723	0.754098	0.881811	1	1179
GO_POSITIVE_REGULATION_OF_CARDIAC_MUSCLE_TISSUE_DEVELOPMENT	29	-0.262396	-0.837713	0.705645	0.882053	1	3117
GO_NEUROTRANSMITTER_METABOLIC_PROCESS	25	-0.265211	-0.837628	0.710037	0.880524	1	5223
GO_REGULATION_OF_NITRIC_OXIDE_SYNTHASE_ACTIVITY	48	-0.232439	-0.836953	0.796954	0.880135	1	386
GO_NEGATIVE_REGULATION_OF_T_CELL_DIFFERENTIATION	29	-0.2506	-0.836871	0.749004	0.878581	1	4547
KEGG_PRIMARY_IMMUNODEFICIENCY	35	-0.241629	-0.836776	0.752212	0.877076	1	3569
GO_REGULATION_OF_AMINO_ACID_TRANSPORT	25	-0.261846	-0.834842	0.720833	0.879174	1	5427
GO_PHOSPHATIDYLINOSITOL_3_PHOSPHATE_BIOSYNTHETIC_PROCESS	49	-0.226473	-0.834665	0.790244	0.877806	1	5044
GO_HUMORAL_IMMUNE_RESPONSE_MEDIATED_BY_CIRCULATING_IMMUNOGLOBULIN	39	-0.238589	-0.832287	0.782222	0.880748	1	3403
GO_REGULATION_OF_CATECHOLAMINE_METABOLIC_PROCESS	16	-0.291554	-0.83011	0.695946	0.883282	1	1777
GO_ENTRAINMENT_OF_CIRCADIAN_CLOCK	26	-0.264159	-0.829786	0.785992	0.882175	1	1931
GO_POSITIVE_REGULATION_OF_T_CELL_APOPTOTIC_PROCESS	15	-0.300691	-0.826276	0.723603	0.887189	1	1592
GO_CATECHOLAMINE_BIOSYNTHETIC_PROCESS	18	-0.287964	-0.825788	0.720779	0.886384	1	4262
GO_DRUG_TRANSPORT	25	-0.262244	-0.822259	0.746094	0.891175	1	1974
GO_SIALYLATION	21	-0.269875	-0.820764	0.735395	0.892203	1	4545
GO_GLYCOSPHINGOLIPID_BIOSYNTHETIC_PROCESS	24	-0.257462	-0.82003	0.757937	0.891852	1	1649
GO_REGULATION_OF_RECEPTOR_BINDING	17	-0.281673	-0.819089	0.726384	0.891851	1	3135
GO_DEFENSE_RESPONSE_TO_GRAM_NEGATIVE_BACTERIUM	42	-0.229613	-0.818909	0.818627	0.890506	1	3217
GO_REGULATION_OF_TYROSINE_PHOSPHORYLATION_OF_STAT5_PROTEIN	20	-0.283116	-0.815874	0.760417	0.894328	1	17
KEGG_ASTHMA	28	-0.246442	-0.813384	0.797619	0.896999	1	3926
KEGG_PRIMARY_BILE_ACID_BIOSYNTHESIS	16	-0.287591	-0.811477	0.711921	0.898549	1	856
GO_V_D_J_RECOMBINATION	15	-0.299345	-0.805576	0.719472	0.907128	1	2153
GO_DEOXYRIBONUCLEOSIDE_TRIPHOSPHATE_METABOLIC_PROCESS	17	-0.279868	-0.804975	0.785016	0.906424	1	1140
BIOCARTA_TALL1_PATHWAY	15	-0.297307	-0.80387	0.740385	0.906583	1	2204
GO_POSITIVE_REGULATION_OF_EPITHELIAL_CELL_DIFFERENTIATION	55	-0.216018	-0.803728	0.851429	0.905141	1	4704
GO_POSITIVE_REGULATION_OF_CELLULAR_RESPONSE_TO_TRANSFORMING_GROWTH_FACTOR_BETA_STIMULUS	24	-0.257208	-0.80361	0.756364	0.903652	1	3610
GO_NEGATIVE_REGULATION_OF_ENDOTHELIAL_CELL_MIGRATION	36	-0.227921	-0.795123	0.877193	0.9157	1	120
GO_LYMPHOCYTE_COSTIMULATION	72	-0.197462	-0.79242	0.947712	0.918151	1	3403
GO_REGULATION_OF_T_CELL_CYTOKINE_PRODUCTION	21	-0.259204	-0.789618	0.782609	0.920705	1	4303
GO_SIGNAL_TRANSDUCTION_INVOLVED_IN_REGULATION_OF_GENE_EXPRESSION	17	-0.274261	-0.787412	0.776667	0.922257	1	2759
GO_POSITIVE_REGULATION_OF_LIPID_CATABOLIC_PROCESS	25	-0.254841	-0.786612	0.826568	0.921771	1	5182
GO_REGULATION_OF_T_HELPER_CELL_DIFFERENTIATION	26	-0.246738	-0.785133	0.808696	0.922221	1	4314
GO_MALE_GENITALIA_DEVELOPMENT	21	-0.261501	-0.779441	0.784983	0.928985	1	3508
GO_HEART_GROWTH	23	-0.24851	-0.776053	0.837037	0.932255	1	1260
GO_GENETIC_IMPRINTING	20	-0.261815	-0.771804	0.778157	0.936631	1	2164
GO_REGULATION_OF_BONE_DEVELOPMENT	16	-0.27781	-0.769195	0.793706	0.938365	1	134
GO_REGULATION_OF_EPITHELIAL_CELL_DIFFERENTIATION	118	-0.180703	-0.767046	0.990476	0.939522	1	3641
GO_REGULATION_OF_LAMELLIPODIUM_ORGANIZATION	33	-0.228723	-0.766315	0.891129	0.938813	1	687
GO_NEGATIVE_REGULATION_OF_PEPTIDYL_TYROSINE_PHOSPHORYLATION	37	-0.218606	-0.764174	0.891509	0.93989	1	3882
GO_CEREBRAL_CORTEX_NEURON_DIFFERENTIATION	22	-0.252292	-0.764058	0.863636	0.938316	1	2571
GO_SERTOLI_CELL_DIFFERENTIATION	18	-0.261811	-0.76342	0.812287	0.937521	1	2018
GO_REGULATION_OF_INTERLEUKIN_6_BIOSYNTHETIC_PROCESS	16	-0.270345	-0.761663	0.79	0.938164	1	1633
GO_EXTRACELLULAR_MATRIX_ASSEMBLY	16	-0.268155	-0.759668	0.801303	0.939007	1	1643
GO_POSITIVE_REGULATION_OF_STEROID_METABOLIC_PROCESS	23	-0.244678	-0.758311	0.881226	0.93903	1	5242
BIOCARTA_COMP_PATHWAY	19	-0.262543	-0.755591	0.804714	0.940619	1	2661
GO_NATURAL_KILLER_CELL_ACTIVATION	53	-0.204763	-0.752514	0.899497	0.942715	1	2829
GO_NEGATIVE_REGULATION_OF_INTERLEUKIN_10_PRODUCTION	16	-0.271282	-0.749934	0.822785	0.944142	1	2689
GO_NEGATIVE_REGULATION_OF_LYMPHOCYTE_DIFFERENTIATION	37	-0.220001	-0.749761	0.885106	0.942639	1	5698
GO_REGULATION_OF_TRIGLYCERIDE_BIOSYNTHETIC_PROCESS	17	-0.262755	-0.749735	0.819018	0.940974	1	945
GO_ACYLGLYCEROL_HOMEOSTASIS	29	-0.227904	-0.747062	0.871795	0.942364	1	5193
GO_RESPONSE_TO_ISOQUINOLINE_ALKALOID	29	-0.22835	-0.742213	0.854962	0.94609	1	1592
GO_REGULATION_OF_GRANULOCYTE_MACROPHAGE_COLONY_STIMULATING_FACTOR_PRODUCTION	15	-0.272699	-0.740669	0.814815	0.946119	1	2689
GO_PEROXISOMAL_TRANSPORT	18	-0.256937	-0.740243	0.849315	0.94494	1	3081
GO_NEGATIVE_REGULATION_OF_RETINOIC_ACID_RECEPTOR_SIGNALING_PATHWAY	26	-0.232767	-0.738028	0.859779	0.945759	1	4726
GO_POSITIVE_REGULATION_OF_CELL_CYCLE_G2_M_PHASE_TRANSITION	18	-0.253759	-0.733812	0.825175	0.948485	1	3233
GO_ARGININE_METABOLIC_PROCESS	17	-0.254385	-0.730774	0.857651	0.949815	1	6570
GO_POSITIVE_REGULATION_OF_POTASSIUM_ION_TRANSMEMBRANE_TRANSPORTER_ACTIVITY	16	-0.255936	-0.722529	0.859935	0.95636	1	2513
GO_POSITIVE_REGULATION_OF_T_HELPER_CELL_DIFFERENTIATION	18	-0.248771	-0.719594	0.885246	0.957312	1	4314
GO_CYTOLYSIS	23	-0.239013	-0.71689	0.880952	0.958249	1	3410
GO_REGULATION_OF_CD4_POSITIVE_ALPHA_BETA_T_CELL_ACTIVATION	37	-0.206819	-0.716211	0.925743	0.957208	1	2689
GO_POSITIVE_REGULATION_OF_TOLL_LIKE_RECEPTOR_SIGNALING_PATHWAY	18	-0.24476	-0.713227	0.879599	0.958166	1	134
GO_NEURON_MATURATION	30	-0.213185	-0.709542	0.923387	0.959732	1	4443
GO_EPITHELIAL_CELL_FATE_COMMITMENT	15	-0.25778	-0.705751	0.86478	0.961278	1	2986
GO_PEPTIDYL_ARGININE_MODIFICATION	18	-0.246049	-0.704608	0.888525	0.960525	1	1876
GO_T_CELL_DIFFERENTIATION_INVOLVED_IN_IMMUNE_RESPONSE	29	-0.212849	-0.688925	0.96124	0.971017	1	4680
GO_REGULATION_OF_TRIGLYCERIDE_METABOLIC_PROCESS	33	-0.202372	-0.683504	0.949612	0.973321	1	5184
GO_REGULATION_OF_T_HELPER_1_TYPE_IMMUNE_RESPONSE	22	-0.221233	-0.672602	0.914634	0.978735	1	2689
GO_REGULATION_OF_SMOOTHENED_SIGNALING_PATHWAY	62	-0.176235	-0.671871	0.99435	0.977514	1	4680
GO_NEGATIVE_REGULATION_OF_ALCOHOL_BIOSYNTHETIC_PROCESS	17	-0.232192	-0.663893	0.908127	0.980694	1	2933
GO_REGULATION_OF_CGMP_BIOSYNTHETIC_PROCESS	21	-0.2147	-0.659704	0.920152	0.981406	1	6497
GO_NEGATIVE_REGULATION_OF_PROTEIN_TYROSINE_KINASE_ACTIVITY	19	-0.224814	-0.655123	0.911111	0.982135	1	3119
GO_REGULATION_OF_CLATHRIN_MEDIATED_ENDOCYTOSIS	16	-0.232667	-0.646828	0.915916	0.984736	1	4509
BIOCARTA_41BB_PATHWAY	17	-0.222029	-0.643874	0.953125	0.984408	1	3372
GO_REGULATION_OF_DNA_METHYLATION	17	-0.227647	-0.643772	0.930159	0.982767	1	1735
GO_NEGATIVE_REGULATION_OF_ADHERENS_JUNCTION_ORGANIZATION	15	-0.233582	-0.639105	0.935154	0.983279	1	4464
GO_RESPONSE_TO_ACIDIC_PH	17	-0.218214	-0.627311	0.924399	0.986538	1	19762
GO_LONG_TERM_MEMORY	28	-0.188586	-0.625411	0.980843	0.985588	1	2207
GO_AXONEMAL_DYNEIN_COMPLEX_ASSEMBLY	17	-0.217343	-0.620944	0.96875	0.985642	1	19784
GO_REGULATION_OF_DOUBLE_STRAND_BREAK_REPAIR	32	-0.181065	-0.606407	0.978448	0.988834	1	1345
GO_REGULATION_OF_HISTONE_H3_K4_METHYLATION	24	-0.191751	-0.600192	0.974265	0.989073	1	2324
GO_DETECTION_OF_LIGHT_STIMULUS_INVOLVED_IN_SENSORY_PERCEPTION	18	-0.204293	-0.584425	0.976431	0.991578	1	2111
GO_NEGATIVE_REGULATION_OF_CELL_JUNCTION_ASSEMBLY	19	-0.192613	-0.57907	0.973597	0.991123	1	4464
GO_POSITIVE_REGULATION_OF_MAST_CELL_ACTIVATION	15	-0.208221	-0.556737	0.976744	0.993793	1	1856
GO_MAMMARY_GLAND_DUCT_MORPHOGENESIS	28	-0.158085	-0.510472	1	0.997797	1	6847
GO_FIBRINOLYSIS	21	-0.169276	-0.502844	1	0.996744	1	5727

## Sheet: 6 DMR High Methylation
Supplementary Table S6: Pathways Enriched in DMR with high methylation in SP-MPE
ID	Description	BinomRank	BinomP	BinomBonfP	BinomFdrQ	RegionFoldEnrich	ExpRegions	ObsRegions	GenomeFrac	SetCov	HyperRank	HyperP	HyperBonfP	HyperFdrQ	GeneFoldEnrich	ExpGenes	ObsGenes	TotalGenes	GeneSetCov	TermCov	Regions	Genes
GO Cellular Component
GO:0042611	MHC protein complex	1	1.54448e-06	0.00257156	0.00257156	49.9306	0.0801112	4	0.000572223	0.0285714	3	6.46455e-05	0.107635	0.0358783	17.8356	0.224271	4	20	0.0192308	0.2	DMR_161,DMR_170,DMR_213,DMR_220	ENSG00000250264,HLA-DMB,HLA-DOA,HLA-G
GO:0042825	TAP complex	2	2.57609e-06	0.0042892	0.0021446	877.308	0.0022797	2	1.62836e-05	0.0142857	1	5.51384e-06	0.00918055	0.00918055	66.8834	0.0448542	3	4	0.0144231	0.75	DMR_170,DMR_234	ENSG00000250264,TAP2,TAPBP
GO:0042824	MHC class I peptide loading complex	3	3.44332e-06	0.00573313	0.00191104	758.741	0.00263595	2	1.88282e-05	0.0142857	2	1.36704e-05	0.0227612	0.0113806	53.5067	0.0560677	3	5	0.0144231	0.6	DMR_170,DMR_234	ENSG00000250264,TAP2,TAPBP
GO:0042613	MHC class II protein complex	4	1.13062e-05	0.0188248	0.00470621	72.2947	0.0414968	3	0.000296406	0.0214286	4	0.00057248	0.953179	0.238295	17.8356	0.168203	3	15	0.0144231	0.2	DMR_161,DMR_170,DMR_220	ENSG00000250264,HLA-DMB,HLA-DOA
GO Molecular Function
GO:0038062	protein tyrosine kinase collagen receptor activity	1	1.0087e-06	0.00420829	0.00420829	162.707	0.0184381	3	0.000131701	0.0214286	11	0.000125146	0.522108	0.0474644	89.1779	0.0224271	2	2	0.00961539	1	DMR_149,DMR_217,DMR_33	DDR1,DDR2
GO:0015433	peptide antigen-transporting ATPase activity	2	1.58723e-06	0.00662191	0.00331096	1117.85	0.00178915	2	1.27796e-05	0.0142857	11	0.000125146	0.522108	0.0474644	89.1779	0.0224271	2	2	0.00961539	1	DMR_170,DMR_234	TAP2,TAPBP
GO:0071837	HMG box domain binding	3	6.96534e-06	0.0290594	0.00968647	13.3985	0.447813	6	0.00319866	0.0428571	2	1.72895e-06	0.00721316	0.00360658	23.4679	0.213057	5	19	0.0240385	0.263158	DMR_139,DMR_14,DMR_15,DMR_204,DMR_26,DMR_84	ENSG00000273266,HOXC4,MEF2C,PAX3,PAX6
GO:0001205	transcriptional activator activity, RNA polymerase II distal enhancer sequence-specific binding	4	1.77263e-05	0.073954	0.0184885	11.3408	0.529062	6	0.00377901	0.0428571	17	0.000431847	1	0.10598	11.1472	0.358833	4	32	0.0192308	0.125	DMR_14,DMR_15,DMR_195,DMR_204,DMR_247,DMR_26	ATF6B,ENSG00000273266,HOXC4,MEF2C
GO:0038064	collagen receptor activity	5	1.80034e-05	0.0751104	0.0150221	61.8035	0.0485409	3	0.000346721	0.0214286	18	0.000739801	1	0.171469	44.5889	0.0448542	2	4	0.00961539	0.5	DMR_149,DMR_217,DMR_33	DDR1,DDR2
GO:0015440	peptide-transporting ATPase activity	6	3.63449e-05	0.151631	0.0252718	233.084	0.0085806	2	6.129e-05	0.0142857	3	1.36704e-05	0.0570328	0.0190109	53.5067	0.0560677	3	5	0.0144231	0.6	DMR_170,DMR_234	ENSG00000250264,TAP2,TAPBP
GO:0046978	TAP1 binding	7	4.10108e-05	0.171097	0.0244425	219.386	0.00911636	2	6.51168e-05	0.0142857	18	0.000739801	1	0.171469	44.5889	0.0448542	2	4	0.00961539	0.5	DMR_170,DMR_234	TAP2,TAPBP
GO:0000981	RNA polymerase II transcription factor activity, sequence-specific DNA binding	8	8.20771e-05	0.342426	0.0428032	2.08113	14.4152	30	0.102966	0.214286	1	1.30871e-07	0.000545993	0.000545993	3.15157	8.56715	27	764	0.129808	0.0353403	DMR_1,DMR_11,DMR_110,DMR_116,DMR_13,DMR_130,DMR_139,DMR_14,DMR_15,DMR_155,DMR_159,DMR_162,DMR_193,DMR_195,DMR_202,DMR_204,DMR_238,DMR_247,DMR_26,DMR_30,DMR_31,DMR_4,DMR_41,DMR_52,DMR_61,DMR_63,DMR_72,DMR_78,DMR_83,DMR_87	ATF6B,ELF5,ENSG00000273266,FERD3L,FOXA1,FOXF1,FOXK1,FOXQ1,GATA5,HOXC4,HOXD10,HOXD4,IRF8,IRX1,IRX2,KLF6,MEF2C,NR2F1,PAX6,PRDM1,SCAND3,SOX1,SP6,SP8,TAF2,ZFHX3,ZNF518B

## Sheet: 7 DMR Low Methylation
Supplementary Table S7: Pathways Enriched in DMR with low methylation in SP-MPE
ID	Desc	BinomRank	BinomP	BinomBonfP	BinomFdrQ	RegionFoldEnrich	ExpRegions	ObsRegions	GenomeFrac	SetCov	HyperRank	HyperP	HyperBonfP	HyperFdrQ	GeneFoldEnrich	ExpGenes	ObsGenes	TotalGenes	GeneSetCov	TermCov	Regions	Genes
GO Biological Process
GO:0009952	anterior/posterior pattern specification	1	3.06339e-19	3.95269e-15	3.95269e-15	9.73582	2.77326	27	0.0259184	0.252336	1	9.42936e-21	1.21667e-16	1.21667e-16	15.039	1.52936	23	197	0.159722	0.116751	DMR_104,DMR_109,DMR_115,DMR_119,DMR_17,DMR_182,DMR_183,DMR_186,DMR_187,DMR_190,DMR_197,DMR_215,DMR_23,DMR_243,DMR_29,DMR_3,DMR_35,DMR_38,DMR_40,DMR_48,DMR_58,DMR_65,DMR_71,DMR_81,DMR_85,DMR_9,DMR_91	EN1,FOXB1,GLI2,HNF1B,HOXA11,HOXB2,HOXB4,HOXB5,HOXB6,HOXB9,HOXC10,HOXC11,HOXC9,HOXD3,HOXD4,KAT2A,LFNG,MEOX1,MSX1,NR2F2,OTX1,SIX2,SIX3
GO:0003002	regionalization	2	4.86065e-17	6.2717e-13	3.13585e-13	6.43425	4.81797	31	0.0450277	0.28972	2	1.40601e-19	1.81417e-15	9.07087e-16	10.7001	2.42989	26	313	0.180556	0.0830671	DMR_103,DMR_104,DMR_109,DMR_115,DMR_119,DMR_129,DMR_17,DMR_182,DMR_183,DMR_186,DMR_187,DMR_190,DMR_197,DMR_215,DMR_23,DMR_243,DMR_29,DMR_3,DMR_34,DMR_35,DMR_38,DMR_40,DMR_44,DMR_48,DMR_58,DMR_65,DMR_71,DMR_81,DMR_85,DMR_9,DMR_91	EN1,FOXB1,FOXD1,GLI2,HNF1B,HOXA11,HOXB2,HOXB4,HOXB5,HOXB6,HOXB9,HOXC10,HOXC11,HOXC9,HOXD3,HOXD4,KAT2A,LFNG,MDFI,MEOX1,MSX1,NR2F2,OTX1,PAX7,SIX2,SIX3
GO:0007389	pattern specification process	3	2.80813e-14	3.62333e-10	1.20778e-10	5.08791	6.09287	31	0.0569427	0.28972	3	8.74838e-17	1.1288e-12	3.76268e-13	8.24908	3.15187	26	406	0.180556	0.0640394	DMR_103,DMR_104,DMR_109,DMR_115,DMR_119,DMR_129,DMR_17,DMR_182,DMR_183,DMR_186,DMR_187,DMR_190,DMR_197,DMR_215,DMR_23,DMR_243,DMR_29,DMR_3,DMR_34,DMR_35,DMR_38,DMR_40,DMR_44,DMR_48,DMR_58,DMR_65,DMR_71,DMR_81,DMR_85,DMR_9,DMR_91	EN1,FOXB1,FOXD1,GLI2,HNF1B,HOXA11,HOXB2,HOXB4,HOXB5,HOXB6,HOXB9,HOXC10,HOXC11,HOXC9,HOXD3,HOXD4,KAT2A,LFNG,MDFI,MEOX1,MSX1,NR2F2,OTX1,PAX7,SIX2,SIX3
GO:0048568	embryonic organ development	4	5.77301e-14	7.44891e-10	1.86223e-10	4.95152	6.2607	31	0.0585112	0.28972	4	1.87821e-16	2.42345e-12	6.05863e-13	7.99314	3.25279	26	419	0.180556	0.0620525	DMR_102,DMR_109,DMR_115,DMR_119,DMR_126,DMR_145,DMR_154,DMR_17,DMR_183,DMR_186,DMR_187,DMR_190,DMR_197,DMR_205,DMR_23,DMR_243,DMR_29,DMR_3,DMR_34,DMR_40,DMR_48,DMR_58,DMR_59,DMR_62,DMR_65,DMR_69,DMR_7,DMR_81,DMR_85,DMR_9,DMR_91	DLX5,DNAJB6,E2F8,EN1,GLI2,HLX,HNF1B,HOXA11,HOXB2,HOXB4,HOXB5,HOXB6,HOXC11,HOXC9,HOXD3,HOXD4,MDFI,MSX1,NES,NR2F2,OTX1,SIX2,SIX3,SLC44A4,TBX15,TPO
GO:0009790	embryo development	5	2.36837e-12	3.05591e-08	6.11183e-09	3.22507	12.7129	41	0.118812	0.383178	5	1.53523e-15	1.98091e-11	3.96183e-12	4.9762	7.03348	35	906	0.243056	0.0386314	DMR_102,DMR_104,DMR_109,DMR_115,DMR_119,DMR_123,DMR_126,DMR_145,DMR_154,DMR_17,DMR_182,DMR_183,DMR_186,DMR_187,DMR_190,DMR_197,DMR_198,DMR_205,DMR_215,DMR_23,DMR_243,DMR_29,DMR_3,DMR_34,DMR_35,DMR_38,DMR_40,DMR_44,DMR_48,DMR_58,DMR_59,DMR_62,DMR_65,DMR_69,DMR_7,DMR_71,DMR_74,DMR_81,DMR_85,DMR_9,DMR_91	DLX5,DNAJB6,E2F8,ELF3,EN1,FOXB1,GLI2,HLX,HNF1B,HOXA11,HOXB2,HOXB4,HOXB5,HOXB6,HOXB9,HOXC10,HOXC11,HOXC9,HOXD3,HOXD4,KAT2A,LFNG,MDFI,MEOX1,MSX1,NES,NR2F2,OTX1,PAX7,PITX1,SIX2,SIX3,SLC44A4,TBX15,TPO
GO:0043009	chordate embryonic development	6	8.34712e-12	1.07703e-07	1.79505e-08	4.08832	7.58257	31	0.0708652	0.28972	7	1.45444e-13	1.87667e-09	2.68095e-10	6.03446	4.30859	26	555	0.180556	0.0468469	DMR_104,DMR_109,DMR_115,DMR_119,DMR_123,DMR_154,DMR_17,DMR_182,DMR_183,DMR_186,DMR_187,DMR_190,DMR_197,DMR_205,DMR_215,DMR_23,DMR_29,DMR_3,DMR_34,DMR_35,DMR_40,DMR_44,DMR_48,DMR_58,DMR_59,DMR_65,DMR_71,DMR_81,DMR_85,DMR_9,DMR_91	DNAJB6,E2F8,ELF3,EN1,FOXB1,GLI2,HNF1B,HOXA11,HOXB2,HOXB4,HOXB5,HOXB6,HOXB9,HOXC11,HOXC9,HOXD3,HOXD4,KAT2A,LFNG,MDFI,MEOX1,MSX1,NR2F2,PAX7,SIX2,TBX15
GO:0009792	embryo development ending in birth or egg hatching	7	9.63191e-12	1.24281e-07	1.77544e-08	4.06536	7.6254	31	0.0712654	0.28972	8	1.78912e-13	2.30851e-09	2.88564e-10	5.98058	4.3474	26	560	0.180556	0.0464286	DMR_104,DMR_109,DMR_115,DMR_119,DMR_123,DMR_154,DMR_17,DMR_182,DMR_183,DMR_186,DMR_187,DMR_190,DMR_197,DMR_205,DMR_215,DMR_23,DMR_29,DMR_3,DMR_34,DMR_35,DMR_40,DMR_44,DMR_48,DMR_58,DMR_59,DMR_65,DMR_71,DMR_81,DMR_85,DMR_9,DMR_91	DNAJB6,E2F8,ELF3,EN1,FOXB1,GLI2,HNF1B,HOXA11,HOXB2,HOXB4,HOXB5,HOXB6,HOXB9,HOXC11,HOXC9,HOXD3,HOXD4,KAT2A,LFNG,MDFI,MEOX1,MSX1,NR2F2,PAX7,SIX2,TBX15
GO:0048704	embryonic skeletal system morphogenesis	8	5.15997e-11	6.6579e-07	8.32238e-08	9.7328	1.54118	15	0.0144035	0.140187	12	7.32982e-12	9.45767e-08	7.88139e-09	16.621	0.72198	12	93	0.0833333	0.129032	DMR_115,DMR_17,DMR_183,DMR_186,DMR_187,DMR_190,DMR_205,DMR_23,DMR_29,DMR_34,DMR_58,DMR_65,DMR_81,DMR_85,DMR_9	HOXA11,HOXB2,HOXB4,HOXB5,HOXB6,HOXC11,HOXC9,HOXD3,HOXD4,MDFI,SIX2,TBX15
GO:0048562	embryonic organ morphogenesis	9	7.92348e-11	1.02237e-06	1.13596e-07	5.1774	4.44238	23	0.0415176	0.214953	6	6.20526e-14	8.00665e-10	1.33444e-10	9.13564	2.18923	20	282	0.138889	0.070922	DMR_102,DMR_109,DMR_115,DMR_145,DMR_17,DMR_183,DMR_186,DMR_187,DMR_190,DMR_197,DMR_205,DMR_23,DMR_243,DMR_29,DMR_34,DMR_40,DMR_58,DMR_65,DMR_69,DMR_7,DMR_81,DMR_85,DMR_9	DLX5,GLI2,HLX,HNF1B,HOXA11,HOXB2,HOXB4,HOXB5,HOXB6,HOXC11,HOXC9,HOXD3,HOXD4,MDFI,MSX1,OTX1,SIX2,SIX3,SLC44A4,TBX15
GO:0048706	embryonic skeletal system development	10	1.07931e-10	1.39263e-06	1.39263e-07	7.59964	2.23695	17	0.0209061	0.158879	9	7.1209e-13	9.18809e-09	1.0209e-09	14.6616	0.954876	14	123	0.0972222	0.113821	DMR_115,DMR_17,DMR_183,DMR_186,DMR_187,DMR_190,DMR_205,DMR_23,DMR_29,DMR_34,DMR_35,DMR_44,DMR_58,DMR_65,DMR_81,DMR_85,DMR_9	HOXA11,HOXB2,HOXB4,HOXB5,HOXB6,HOXB9,HOXC11,HOXC9,HOXD3,HOXD4,MDFI,PAX7,SIX2,TBX15
GO:0048598	embryonic morphogenesis	11	2.10835e-09	2.7204e-05	2.47309e-06	3.47132	8.35418	29	0.0780764	0.271028	10	9.5794e-13	1.23603e-08	1.23603e-09	5.8339	4.2853	25	552	0.173611	0.0452899	DMR_102,DMR_109,DMR_115,DMR_145,DMR_17,DMR_183,DMR_186,DMR_187,DMR_190,DMR_197,DMR_198,DMR_205,DMR_215,DMR_23,DMR_243,DMR_29,DMR_34,DMR_38,DMR_40,DMR_58,DMR_59,DMR_65,DMR_69,DMR_7,DMR_74,DMR_81,DMR_85,DMR_9,DMR_91	DLX5,DNAJB6,EN1,GLI2,HLX,HNF1B,HOXA11,HOXB2,HOXB4,HOXB5,HOXB6,HOXC10,HOXC11,HOXC9,HOXD3,HOXD4,KAT2A,MDFI,MSX1,OTX1,PITX1,SIX2,SIX3,SLC44A4,TBX15
GO:0048705	skeletal system morphogenesis	12	1.63445e-08	0.000210893	1.75744e-05	5.41982	3.13664	17	0.0293144	0.158879	14	9.34005e-10	1.20515e-05	8.60819e-07	8.62859	1.62251	14	209	0.0972222	0.0669856	DMR_115,DMR_145,DMR_17,DMR_183,DMR_186,DMR_187,DMR_190,DMR_197,DMR_205,DMR_23,DMR_29,DMR_34,DMR_58,DMR_65,DMR_81,DMR_85,DMR_9	DLX5,HOXA11,HOXB2,HOXB4,HOXB5,HOXB6,HOXC11,HOXC9,HOXD3,HOXD4,MDFI,MSX1,SIX2,TBX15
GO:0001501	skeletal system development	13	1.65672e-08	0.000213767	1.64436e-05	3.61021	6.9248	25	0.0647178	0.233645	11	1.42359e-12	1.83686e-08	1.66987e-09	6.37137	3.6099	23	465	0.159722	0.0494624	DMR_109,DMR_115,DMR_126,DMR_145,DMR_17,DMR_183,DMR_186,DMR_187,DMR_190,DMR_197,DMR_198,DMR_205,DMR_23,DMR_29,DMR_34,DMR_35,DMR_38,DMR_44,DMR_58,DMR_65,DMR_74,DMR_81,DMR_85,DMR_9,DMR_91	BCAN,CYTL1,DLX5,EN1,GLI2,HOXA11,HOXA13,HOXB2,HOXB4,HOXB5,HOXB6,HOXB9,HOXC10,HOXC11,HOXC9,HOXD3,HOXD4,MDFI,MSX1,PAX7,PITX1,SIX2,TBX15
GO:0009954	proximal/distal pattern formation	14	4.98578e-08	0.000643315	4.59511e-05	12.6744	0.710093	9	0.00663638	0.0841121	17	1.23712e-07	0.00159626	9.38977e-05	24.9315	0.24066	6	31	0.0416667	0.193548	DMR_109,DMR_115,DMR_17,DMR_186,DMR_38,DMR_58,DMR_65,DMR_81,DMR_91	EN1,GLI2,HOXA11,HOXC10,HOXC11,SIX3
GO:0006366	transcription from RNA polymerase II promoter	15	5.62803e-07	0.00726185	0.000484123	2.82889	9.54438	27	0.0891998	0.252336	15	1.67626e-08	0.000216288	1.44192e-05	3.79791	6.31926	24	814	0.166667	0.029484	DMR_103,DMR_104,DMR_109,DMR_115,DMR_123,DMR_129,DMR_135,DMR_140,DMR_141,DMR_145,DMR_174,DMR_183,DMR_186,DMR_187,DMR_197,DMR_198,DMR_215,DMR_243,DMR_38,DMR_58,DMR_67,DMR_74,DMR_76,DMR_85,DMR_9,DMR_90,DMR_97	ATF6B,CCND1,CEBPE,DLX5,ELF3,FOXD1,GLI2,HOXB2,HOXB5,HOXC10,HOXC11,HOXD3,HOXD4,KAT2A,MAFA,MEOX1,MITF,MSX1,OTX1,PITX1,POU3F2,SIX2,SIX3,TRIM29
GO:0009887	animal organ morphogenesis	16	8.2365e-07	0.0106276	0.000664222	2.46286	12.993	32	0.12143	0.299065	13	9.493e-11	1.22488e-06	9.42217e-08	4.18902	6.68413	28	861	0.194444	0.0325203	DMR_10,DMR_102,DMR_103,DMR_109,DMR_115,DMR_123,DMR_129,DMR_145,DMR_17,DMR_181,DMR_182,DMR_183,DMR_186,DMR_187,DMR_190,DMR_197,DMR_205,DMR_23,DMR_24,DMR_243,DMR_29,DMR_34,DMR_40,DMR_44,DMR_5,DMR_58,DMR_65,DMR_69,DMR_7,DMR_81,DMR_85,DMR_9	AQP1,DLX5,ELF3,FOXD1,FOXL1,GLI2,HLX,HNF1B,HOXA11,HOXB13,HOXB2,HOXB4,HOXB5,HOXB6,HOXC11,HOXC9,HOXD3,HOXD4,LFNG,MDFI,MSX1,OTX1,PAX7,SIX2,SIX3,SLC44A4,TBX15,TENM3
GO:0060173	limb development	17	1.2301e-06	0.0158719	0.000933644	4.51075	3.32539	15	0.0310784	0.140187	23	8.38989e-06	0.108255	0.00470673	6.70123	1.34304	9	173	0.0625	0.0520231	DMR_109,DMR_115,DMR_119,DMR_145,DMR_17,DMR_197,DMR_198,DMR_3,DMR_38,DMR_48,DMR_58,DMR_65,DMR_74,DMR_81,DMR_91	DLX5,EN1,GLI2,HOXA11,HOXC10,HOXC11,MSX1,NR2F2,PITX1
GO:0060707	trophoblast giant cell differentiation	18	3.11462e-06	0.040188	0.00223267	22.9734	0.217643	5	0.00203404	0.046729	34	9.5763e-05	1	0.0363421	32.2031	0.0931587	3	12	0.0208333	0.25	DMR_119,DMR_154,DMR_3,DMR_34,DMR_48	E2F8,MDFI,NR2F2
GO:0060706	cell differentiation involved in embryonic placenta development	19	3.67149e-06	0.0473732	0.00249333	14.9268	0.401962	6	0.00375665	0.0560748	31	5.32076e-05	0.686538	0.0221464	19.0833	0.209607	4	27	0.0277778	0.148148	DMR_119,DMR_154,DMR_3,DMR_34,DMR_48,DMR_59	DNAJB6,E2F8,MDFI,NR2F2
GO:0007501	mesodermal cell fate specification	20	5.35444e-06	0.0690883	0.00345442	36.2629	0.110306	4	0.00103089	0.0373832	63	0.00122518	1	0.25093	36.8036	0.0543426	2	7	0.0138889	0.285714	DMR_17,DMR_186,DMR_65,DMR_81	HOXA11,SIX2
GO:0030326	embryonic limb morphogenesis	21	5.46413e-06	0.0705037	0.00335732	5.01042	2.39501	12	0.0223833	0.112149	22	6.68257e-06	0.0862252	0.00391933	8.11417	0.985929	8	127	0.0555556	0.0629921	DMR_109,DMR_115,DMR_145,DMR_17,DMR_197,DMR_198,DMR_38,DMR_58,DMR_65,DMR_74,DMR_81,DMR_91	DLX5,EN1,GLI2,HOXA11,HOXC10,HOXC11,MSX1,PITX1
GO:0009953	dorsal/ventral pattern formation	22	2.36539e-05	0.305206	0.013873	5.93664	1.51601	9	0.0141683	0.0841121	20	4.37143e-06	0.0564046	0.00282023	10.6081	0.659874	7	85	0.0486111	0.0823529	DMR_109,DMR_17,DMR_186,DMR_187,DMR_34,DMR_44,DMR_65,DMR_81,DMR_91	EN1,GLI2,HOXA11,HOXB2,MDFI,PAX7,SIX3
GO:0009956	radial pattern formation	23	2.47119e-05	0.318858	0.0138634	55.4163	0.0541357	3	0.000505941	0.0280374	127	0.00776322	1	0.788731	128.812	0.00776322	1	1	0.00694444	1	DMR_119,DMR_3,DMR_48	NR2F2
GO:0009566	fertilization	24	2.73911e-05	0.353427	0.0147261	5.82519	1.54501	9	0.0144394	0.0841121	363	0.0383528	1	1	3.16104	1.2654	4	163	0.0277778	0.0245399	DMR_119,DMR_120,DMR_17,DMR_198,DMR_3,DMR_48,DMR_65,DMR_74,DMR_81	CATSPER3,HOXA11,NR2F2,TNP2
GO:0045165	cell fate commitment	25	3.46235e-05	0.446746	0.0178699	3.40313	4.40771	15	0.0411936	0.140187	33	6.91112e-05	0.891742	0.0270225	5.1297	1.75449	9	226	0.0625	0.039823	DMR_109,DMR_119,DMR_17,DMR_186,DMR_198,DMR_3,DMR_38,DMR_40,DMR_44,DMR_48,DMR_58,DMR_65,DMR_74,DMR_81,DMR_90	GLI2,HNF1B,HOXA11,HOXC10,NR2F2,PAX7,PITX1,POU3F2,SIX2
GO:0001708	cell fate specification	26	4.05621e-05	0.523373	0.0201297	5.53545	1.62589	9	0.0151952	0.0841121	27	2.02152e-05	0.260837	0.00966064	10.7344	0.558952	6	72	0.0416667	0.0833333	DMR_109,DMR_17,DMR_186,DMR_38,DMR_40,DMR_58,DMR_65,DMR_81,DMR_90	GLI2,HNF1B,HOXA11,HOXC10,POU3F2,SIX2
GO:0035108	limb morphogenesis	27	6.52829e-05	0.842345	0.031198	3.88467	3.08907	12	0.0288698	0.112149	25	1.9501e-05	0.251621	0.0100649	7.0102	1.14119	8	147	0.0555556	0.0544218	DMR_109,DMR_115,DMR_145,DMR_17,DMR_197,DMR_198,DMR_38,DMR_58,DMR_65,DMR_74,DMR_81,DMR_91	DLX5,EN1,GLI2,HOXA11,HOXC10,HOXC11,MSX1,PITX1
GO:0072267	metanephric capsule specification	28	7.00478e-05	0.903827	0.0322795	167.526	0.0119384	2	0.000111574	0.0186916	127	0.00776322	1	0.788731	128.812	0.00776322	1	1	0.00694444	1	DMR_103,DMR_129	FOXD1
GO:0060678	dichotomous subdivision of terminal units involved in ureteric bud branching	28	7.00478e-05	0.903827	0.0322795	167.526	0.0119384	2	0.000111574	0.0186916	127	0.00776322	1	0.788731	128.812	0.00776322	1	1	0.00694444	1	DMR_103,DMR_129	FOXD1
GO:0001710	mesodermal cell fate commitment	30	8.45336e-05	1	0.0363579	17.7973	0.224753	4	0.00210049	0.0373832	98	0.00441371	1	0.581123	19.8173	0.100922	2	13	0.0138889	0.153846	DMR_17,DMR_186,DMR_65,DMR_81	HOXA11,SIX2
GO:0061448	connective tissue development	31	0.000103631	1	0.0431339	3.69799	3.24501	12	0.0303272	0.112149	28	2.46621e-05	0.318216	0.0113648	5.85511	1.53712	9	198	0.0625	0.0454546	DMR_103,DMR_109,DMR_129,DMR_17,DMR_183,DMR_186,DMR_197,DMR_198,DMR_44,DMR_65,DMR_74,DMR_81	CYTL1,FOXD1,GLI2,HOXA11,HOXD3,MSX1,PAX7,PITX1,SIX2
GO:0007519	skeletal muscle tissue development	32	0.000110017	1	0.0443608	5.5372	1.44477	8	0.0135026	0.0747664	183	0.0147043	1	1	4.25826	0.93935	4	121	0.0277778	0.0330578	DMR_119,DMR_198,DMR_3,DMR_44,DMR_48,DMR_69,DMR_7,DMR_74	HLX,NR2F2,PAX7,PITX1
GO:0048732	gland development	33	0.000126174	1	0.0493341	2.77253	6.13157	17	0.0573044	0.158879	16	8.42145e-08	0.00108662	6.79137e-05	5.17839	3.08976	16	398	0.111111	0.040201	DMR_109,DMR_123,DMR_154,DMR_179,DMR_183,DMR_186,DMR_197,DMR_198,DMR_35,DMR_40,DMR_5,DMR_69,DMR_7,DMR_71,DMR_74,DMR_76,DMR_90	CCND1,E2F8,ELF3,FOXB1,GLI2,HLX,HNF1B,HOXB13,HOXB9,HOXD3,MAD1L1,MSX1,PITX1,POU3F2,SIX3,TFCP2L1
GO:0060272	embryonic skeletal joint morphogenesis	34	0.000129276	1	0.0490603	15.9233	0.251204	4	0.0023477	0.0373832	92	0.00375372	1	0.526459	21.4688	0.0931587	2	12	0.0138889	0.166667	DMR_115,DMR_17,DMR_65,DMR_81	HOXA11,HOXC11
GO:0002070	epithelial cell maturation	35	0.000129912	1	0.0478929	15.9028	0.251528	4	0.00235073	0.0373832	21	4.44927e-06	0.0574089	0.00273376	34.35	0.116448	4	15	0.0277778	0.266667	DMR_109,DMR_133,DMR_186,DMR_5	HOXB13,SIX3,TFCP2L1,TMEM79
GO:0060795	cell fate commitment involved in formation of primary germ layer	36	0.000133281	1	0.0477701	10.3964	0.480934	5	0.00449471	0.046729	67	0.001302	1	0.250741	13.8013	0.21737	3	28	0.0208333	0.107143	DMR_17,DMR_186,DMR_40,DMR_65,DMR_81	HNF1B,HOXA11,SIX2
GO Molecular Function
GO:0000981	RNA polymerase II transcription factor activity, sequence-specific DNA binding	1	2.88769e-12	1.20474e-08	1.20474e-08	3.4491	11.0174	38	0.102966	0.35514	1	4.67414e-16	1.95005e-12	1.95005e-12	5.56389	5.9311	33	764	0.229167	0.0431937	DMR_103,DMR_104,DMR_109,DMR_115,DMR_119,DMR_123,DMR_129,DMR_133,DMR_140,DMR_141,DMR_145,DMR_154,DMR_156,DMR_174,DMR_183,DMR_186,DMR_187,DMR_197,DMR_198,DMR_205,DMR_24,DMR_243,DMR_3,DMR_34,DMR_38,DMR_40,DMR_44,DMR_48,DMR_5,DMR_58,DMR_67,DMR_71,DMR_74,DMR_85,DMR_9,DMR_90,DMR_91,DMR_97	ATF6B,C1orf85,CEBPE,DLX5,E2F8,ELF3,EN1,FOXB1,FOXD1,FOXK1,FOXL1,FOXP4,GLI2,HNF1B,HOXB13,HOXB2,HOXB5,HOXC10,HOXC11,HOXD3,HOXD4,MAFA,MEOX1,MITF,MSX1,NR2F2,OTX1,PAX7,PITX1,POU3F2,SIX2,SIX3,TBX15
GO:0000977	RNA polymerase II regulatory region sequence-specific DNA binding	2	5.1932e-10	2.16661e-06	1.0833e-06	3.57228	8.39801	30	0.078486	0.280374	2	2.54625e-14	1.06229e-10	5.31147e-11	5.90303	4.74333	28	611	0.194444	0.0458265	DMR_103,DMR_104,DMR_109,DMR_115,DMR_123,DMR_129,DMR_140,DMR_141,DMR_145,DMR_154,DMR_156,DMR_168,DMR_174,DMR_183,DMR_186,DMR_197,DMR_198,DMR_205,DMR_243,DMR_35,DMR_38,DMR_40,DMR_58,DMR_67,DMR_74,DMR_85,DMR_9,DMR_90,DMR_91,DMR_97	ATF6B,CEBPE,DLX5,E2F8,ELF3,EN1,FOXD1,FOXK1,GLI2,HNF1B,HOXB5,HOXB9,HOXC10,HOXC11,HOXD3,HOXD4,MAFA,MEOX1,MITF,MSX1,OTX1,PITX1,POU3F2,SIX2,SIX3,TBX15,TFCP2L1,ZMYND11
GO:0001012	RNA polymerase II regulatory region DNA binding	3	5.73233e-10	2.39153e-06	7.97176e-07	3.55743	8.43306	30	0.0788137	0.280374	3	2.76144e-14	1.15207e-10	3.84025e-11	5.88377	4.75885	28	613	0.194444	0.045677	DMR_103,DMR_104,DMR_109,DMR_115,DMR_123,DMR_129,DMR_140,DMR_141,DMR_145,DMR_154,DMR_156,DMR_168,DMR_174,DMR_183,DMR_186,DMR_197,DMR_198,DMR_205,DMR_243,DMR_35,DMR_38,DMR_40,DMR_58,DMR_67,DMR_74,DMR_85,DMR_9,DMR_90,DMR_91,DMR_97	ATF6B,CEBPE,DLX5,E2F8,ELF3,EN1,FOXD1,FOXK1,GLI2,HNF1B,HOXB5,HOXB9,HOXC10,HOXC11,HOXD3,HOXD4,MAFA,MEOX1,MITF,MSX1,OTX1,PITX1,POU3F2,SIX2,SIX3,TBX15,TFCP2L1,ZMYND11
GO:0000976	transcription regulatory region sequence-specific DNA binding	4	7.12913e-09	2.97427e-05	7.43569e-06	3.19291	9.39582	30	0.0878114	0.280374	4	4.86375e-13	2.02916e-09	5.07289e-10	5.23476	5.34886	28	689	0.194444	0.0406386	DMR_103,DMR_104,DMR_109,DMR_115,DMR_123,DMR_129,DMR_140,DMR_141,DMR_145,DMR_154,DMR_156,DMR_168,DMR_174,DMR_183,DMR_186,DMR_197,DMR_198,DMR_205,DMR_243,DMR_35,DMR_38,DMR_40,DMR_58,DMR_67,DMR_74,DMR_85,DMR_9,DMR_90,DMR_91,DMR_97	ATF6B,CEBPE,DLX5,E2F8,ELF3,EN1,FOXD1,FOXK1,GLI2,HNF1B,HOXB5,HOXB9,HOXC10,HOXC11,HOXD3,HOXD4,MAFA,MEOX1,MITF,MSX1,OTX1,PITX1,POU3F2,SIX2,SIX3,TBX15,TFCP2L1,ZMYND11
GO:0001228	transcriptional activator activity, RNA polymerase II transcription regulatory region sequence-specific binding	5	7.81618e-09	3.26091e-05	6.52182e-06	3.90142	6.15161	24	0.0574917	0.224299	10	7.62277e-12	3.18022e-08	3.18022e-09	6.59771	3.18292	21	410	0.145833	0.0512195	DMR_103,DMR_104,DMR_109,DMR_115,DMR_123,DMR_129,DMR_140,DMR_141,DMR_145,DMR_174,DMR_183,DMR_186,DMR_187,DMR_197,DMR_198,DMR_243,DMR_38,DMR_58,DMR_67,DMR_74,DMR_85,DMR_9,DMR_90,DMR_97	ATF6B,CEBPE,DLX5,ELF3,FOXD1,GLI2,HOXB2,HOXB5,HOXC10,HOXC11,HOXD3,HOXD4,MAFA,MEOX1,MITF,MSX1,OTX1,PITX1,POU3F2,SIX2,SIX3
GO:1990837	sequence-specific double-stranded DNA binding	6	1.60887e-08	6.71222e-05	1.1187e-05	3.08085	9.73757	30	0.0910053	0.280374	6	1.83543e-12	7.65743e-09	1.27624e-09	4.95433	5.65163	28	728	0.194444	0.0384615	DMR_103,DMR_104,DMR_109,DMR_115,DMR_123,DMR_129,DMR_140,DMR_141,DMR_145,DMR_154,DMR_156,DMR_168,DMR_174,DMR_183,DMR_186,DMR_197,DMR_198,DMR_205,DMR_243,DMR_35,DMR_38,DMR_40,DMR_58,DMR_67,DMR_74,DMR_85,DMR_9,DMR_90,DMR_91,DMR_97	ATF6B,CEBPE,DLX5,E2F8,ELF3,EN1,FOXD1,FOXK1,GLI2,HNF1B,HOXB5,HOXB9,HOXC10,HOXC11,HOXD3,HOXD4,MAFA,MEOX1,MITF,MSX1,OTX1,PITX1,POU3F2,SIX2,SIX3,TBX15,TFCP2L1,ZMYND11
GO:0003690	double-stranded DNA binding	7	1.66144e-08	6.93154e-05	9.90219e-06	2.99445	10.3525	31	0.0967523	0.28972	9	3.5848e-12	1.49558e-08	1.66175e-09	4.63469	6.25716	29	806	0.201389	0.0359802	DMR_103,DMR_104,DMR_109,DMR_115,DMR_123,DMR_129,DMR_140,DMR_141,DMR_145,DMR_148,DMR_154,DMR_156,DMR_168,DMR_174,DMR_183,DMR_186,DMR_197,DMR_198,DMR_205,DMR_243,DMR_35,DMR_38,DMR_40,DMR_58,DMR_67,DMR_74,DMR_85,DMR_9,DMR_90,DMR_91,DMR_97	ATF6B,CEBPE,DLX5,E2F8,ELF3,EN1,FOXD1,FOXK1,GLI2,HNF1B,HOXB5,HOXB9,HOXC10,HOXC11,HOXD3,HOXD4,MAFA,MEOX1,MITF,MSX1,OTX1,PITX1,POU3F2,RBMS1,SIX2,SIX3,TBX15,TFCP2L1,ZMYND11
GO:0044212	transcription regulatory region DNA binding	8	2.26313e-08	9.4418e-05	1.18023e-05	2.8807	11.1084	32	0.103817	0.299065	5	1.82535e-12	7.61535e-09	1.52307e-09	4.58952	6.53663	30	842	0.208333	0.0356295	DMR_103,DMR_104,DMR_109,DMR_115,DMR_123,DMR_129,DMR_133,DMR_140,DMR_141,DMR_145,DMR_154,DMR_156,DMR_168,DMR_174,DMR_183,DMR_186,DMR_197,DMR_198,DMR_205,DMR_243,DMR_35,DMR_38,DMR_40,DMR_42,DMR_58,DMR_67,DMR_74,DMR_85,DMR_9,DMR_90,DMR_91,DMR_97	ATF6B,C1orf85,CBX4,CEBPE,DLX5,E2F8,ELF3,EN1,FOXD1,FOXK1,GLI2,HNF1B,HOXB5,HOXB9,HOXC10,HOXC11,HOXD3,HOXD4,MAFA,MEOX1,MITF,MSX1,OTX1,PITX1,POU3F2,SIX2,SIX3,TBX15,TFCP2L1,ZMYND11
GO:0000975	regulatory region DNA binding	9	2.30934e-08	9.63457e-05	1.07051e-05	2.87824	11.1179	32	0.103905	0.299065	7	1.93827e-12	8.08647e-09	1.15521e-09	4.57864	6.55216	30	844	0.208333	0.035545	DMR_103,DMR_104,DMR_109,DMR_115,DMR_123,DMR_129,DMR_133,DMR_140,DMR_141,DMR_145,DMR_154,DMR_156,DMR_168,DMR_174,DMR_183,DMR_186,DMR_197,DMR_198,DMR_205,DMR_243,DMR_35,DMR_38,DMR_40,DMR_42,DMR_58,DMR_67,DMR_74,DMR_85,DMR_9,DMR_90,DMR_91,DMR_97	ATF6B,C1orf85,CBX4,CEBPE,DLX5,E2F8,ELF3,EN1,FOXD1,FOXK1,GLI2,HNF1B,HOXB5,HOXB9,HOXC10,HOXC11,HOXD3,HOXD4,MAFA,MEOX1,MITF,MSX1,OTX1,PITX1,POU3F2,SIX2,SIX3,TBX15,TFCP2L1,ZMYND11
GO:0001067	regulatory region nucleic acid binding	10	2.39647e-08	9.99808e-05	9.99808e-06	2.87375	11.1353	32	0.104068	0.299065	8	1.9972e-12	8.33231e-09	1.04154e-09	4.57322	6.55992	30	845	0.208333	0.035503	DMR_103,DMR_104,DMR_109,DMR_115,DMR_123,DMR_129,DMR_133,DMR_140,DMR_141,DMR_145,DMR_154,DMR_156,DMR_168,DMR_174,DMR_183,DMR_186,DMR_197,DMR_198,DMR_205,DMR_243,DMR_35,DMR_38,DMR_40,DMR_42,DMR_58,DMR_67,DMR_74,DMR_85,DMR_9,DMR_90,DMR_91,DMR_97	ATF6B,C1orf85,CBX4,CEBPE,DLX5,E2F8,ELF3,EN1,FOXD1,FOXK1,GLI2,HNF1B,HOXB5,HOXB9,HOXC10,HOXC11,HOXD3,HOXD4,MAFA,MEOX1,MITF,MSX1,OTX1,PITX1,POU3F2,SIX2,SIX3,TBX15,TFCP2L1,ZMYND11
GO:0001159	core promoter proximal region DNA binding	11	2.96426e-06	0.0123669	0.00112426	3.38459	5.61368	19	0.0524643	0.17757	11	5.49361e-09	2.29193e-05	2.08358e-06	5.8395	2.91121	17	375	0.118056	0.0453333	DMR_103,DMR_104,DMR_109,DMR_115,DMR_123,DMR_129,DMR_140,DMR_141,DMR_145,DMR_154,DMR_186,DMR_198,DMR_205,DMR_243,DMR_40,DMR_67,DMR_74,DMR_90,DMR_91	CEBPE,DLX5,E2F8,ELF3,EN1,FOXD1,GLI2,HNF1B,HOXC11,MAFA,MEOX1,MITF,OTX1,PITX1,POU3F2,SIX2,TBX15
GO:0000978	RNA polymerase II core promoter proximal region sequence-specific DNA binding	12	5.41982e-06	0.0226115	0.00188429	3.39287	5.30525	18	0.0495818	0.168224	13	2.02114e-08	8.43218e-05	6.48629e-06	5.74095	2.787	16	359	0.111111	0.0445682	DMR_103,DMR_104,DMR_109,DMR_115,DMR_123,DMR_129,DMR_140,DMR_141,DMR_145,DMR_154,DMR_186,DMR_198,DMR_205,DMR_243,DMR_67,DMR_74,DMR_90,DMR_91	CEBPE,DLX5,E2F8,ELF3,EN1,FOXD1,GLI2,HOXC11,MAFA,MEOX1,MITF,OTX1,PITX1,POU3F2,SIX2,TBX15
GO:0000987	core promoter proximal region sequence-specific DNA binding	13	1.03891e-05	0.0433434	0.00333411	3.23405	5.56577	18	0.0520166	0.168224	14	3.31781e-08	0.000138419	9.88707e-06	5.54032	2.88792	16	372	0.111111	0.0430108	DMR_103,DMR_104,DMR_109,DMR_115,DMR_123,DMR_129,DMR_140,DMR_141,DMR_145,DMR_154,DMR_186,DMR_198,DMR_205,DMR_243,DMR_67,DMR_74,DMR_90,DMR_91	CEBPE,DLX5,E2F8,ELF3,EN1,FOXD1,GLI2,HOXC11,MAFA,MEOX1,MITF,OTX1,PITX1,POU3F2,SIX2,TBX15
GO:0000982	transcription factor activity, RNA polymerase II core promoter proximal region sequence-specific binding	14	2.86135e-05	0.119376	0.00852683	2.88025	6.59666	19	0.061651	0.17757	12	1.32792e-08	5.5401e-05	4.61675e-06	5.50204	3.08976	17	398	0.118056	0.0427136	DMR_103,DMR_104,DMR_109,DMR_115,DMR_123,DMR_129,DMR_140,DMR_141,DMR_145,DMR_154,DMR_186,DMR_197,DMR_198,DMR_205,DMR_243,DMR_67,DMR_74,DMR_90,DMR_91	CEBPE,DLX5,E2F8,ELF3,EN1,FOXD1,GLI2,HOXC11,MAFA,MEOX1,MITF,MSX1,OTX1,PITX1,POU3F2,SIX2,TBX15
GO:0001077	transcriptional activator activity, RNA polymerase II core promoter proximal region sequence-specific binding	15	4.88235e-05	0.203691	0.0135794	3.30131	4.54365	15	0.042464	0.140187	15	2.07362e-07	0.000865114	5.76743e-05	6.15648	2.1116	13	272	0.0902778	0.0477941	DMR_103,DMR_104,DMR_109,DMR_115,DMR_123,DMR_129,DMR_140,DMR_141,DMR_145,DMR_186,DMR_198,DMR_243,DMR_67,DMR_74,DMR_90	CEBPE,DLX5,ELF3,FOXD1,GLI2,HOXC11,MAFA,MEOX1,MITF,OTX1,PITX1,POU3F2,SIX2
GO:0001205	transcriptional activator activity, RNA polymerase II distal enhancer sequence-specific binding	16	5.94825e-05	0.248161	0.0155101	12.3654	0.404354	5	0.00377901	0.046729	20	0.0019271	1	0.401994	12.0762	0.248423	3	32	0.0208333	0.09375	DMR_174,DMR_186,DMR_85,DMR_9,DMR_97	ATF6B,HOXB5,SIX3

## Sheet: 8 Hypo_Distal Pairs
Supplementary Table S8: CpG probe - gene pairs with low methylation and high gene expression levels
Probe	GeneID	Symbol	P value	FDR
cg12620935	ENSG00000207627	MIR581	0.000213137	0.036336
cg27219182	ENSG00000179604	CDC42EP4	0.000312656	0.036336
cg01693328	ENSG00000091138	SLC26A3	0.000929802	0.036336
cg14824052	ENSG00000187134	AKR1C1	0.000929802	0.036336
cg27292417	ENSG00000157445	CACNA2D3	0.00110539	0.036336
cg13307782	ENSG00000113231	PDE8B	0.00131091	0.036336
cg04095070	ENSG00000178573	MAF	0.00155082	0.036336
cg12496211	ENSG00000151067	CACNA1C	0.00155082	0.036336
cg27292417	ENSG00000144771	LRTM1	0.00183014	0.036336
cg01473155	ENSG00000128710	HOXD10	0.00215447	0.036336
cg08325898	ENSG00000104313	EYA1	0.00215447	0.036336
cg26788142	ENSG00000226430	USP17L7	0.00253009	0.036336
cg26811425	ENSG00000102935	ZNF423	0.00296395	0.036336
cg00487831	ENSG00000172824	CES4A	0.00346376	0.036336
cg04095070	ENSG00000166446	CDYL2	0.00403802	0.036336
cg08325898	ENSG00000104321	TRPA1	0.00403802	0.036336
cg11346718	ENSG00000164366	CCDC127	0.00403802	0.036336
cg12620935	ENSG00000185305	ARL15	0.00403802	0.036336
cg26970042	ENSG00000150783	TEX12	0.00403802	0.036336
cg00658367	ENSG00000145358	DDIT4L	0.00469608	0.036336
cg01473155	ENSG00000128713	HOXD11	0.00469608	0.036336
cg05854261	ENSG00000164303	ENPP6	0.00469608	0.036336
cg06919205	ENSG00000088682	COQ9	0.00469608	0.036336
cg07803375	ENSG00000164850	GPER1	0.00469608	0.036336
cg14736087	ENSG00000079689	SCGN	0.00469608	0.036336
cg15549231	ENSG00000042062	RIPOR3	0.00469608	0.036336
cg19936847	ENSG00000175857	GAPT	0.00469608	0.036336
cg20122518	ENSG00000164850	GPER1	0.00469608	0.036336
cg24970360	ENSG00000164303	ENPP6	0.00469608	0.036336
cg24979167	ENSG00000164850	GPER1	0.00469608	0.036336
cg26350977	ENSG00000134258	VTCN1	0.00544818	0.036336
cg27219182	ENSG00000187959	CPSF4L	0.00544818	0.036336
cg02329430	ENSG00000261801	LOXL1-AS1	0.00630548	0.036336
cg08637403	ENSG00000261801	LOXL1-AS1	0.00630548	0.036336
cg13051700	ENSG00000075223	SEMA3C	0.00630548	0.036336
cg14374994	ENSG00000107020	PLGRKT	0.00630548	0.036336
cg19267457	ENSG00000185483	ROR1	0.00630548	0.036336
cg02329430	ENSG00000129038	LOXL1	0.00728012	0.036336
cg08637403	ENSG00000129038	LOXL1	0.00728012	0.036336
cg09294095	ENSG00000255455	AP003486.1	0.00728012	0.036336
cg11328898	ENSG00000255455	AP003486.1	0.00728012	0.036336
cg12620935	ENSG00000164171	ITGA2	0.00728012	0.036336
cg14374994	ENSG00000137033	IL33	0.00728012	0.036336
cg14824052	ENSG00000151632	AKR1C2	0.00728012	0.036336
cg23050394	ENSG00000164904	ALDH7A1	0.00728012	0.036336
cg25156960	ENSG00000105810	CDK6	0.00728012	0.036336
cg01343313	ENSG00000137198	GMPR	0.00838523	0.036336
cg04988367	ENSG00000164237	CMBL	0.00838523	0.036336
cg10603290	ENSG00000164237	CMBL	0.00838523	0.036336
cg12620935	ENSG00000169271	HSPB3	0.00838523	0.036336
cg14798584	ENSG00000152503	TRIM36	0.00838523	0.036336
cg14995202	ENSG00000246985	SOCS2-AS1	0.00838523	0.036336
cg15161171	ENSG00000205111	CDKL4	0.00838523	0.036336
cg17462978	ENSG00000106538	RARRES2	0.00838523	0.036336
cg21291385	ENSG00000227456	LINC00310	0.00838523	0.036336
cg23190972	ENSG00000164237	CMBL	0.00838523	0.036336
cg27583740	ENSG00000128519	TAS2R16	0.00838523	0.036336
cg06230206	ENSG00000064309	CDON	0.00963497	0.0383845
cg12620935	ENSG00000164283	ESM1	0.00963497	0.0383845
cg12620935	ENSG00000164294	GPX8	0.00963497	0.0383845
cg23840338	ENSG00000196091	MYBPC1	0.00963497	0.0383845
cg27292417	ENSG00000163947	ARHGEF3	0.00963497	0.0383845
cg08480996	ENSG00000125166	GOT2	0.0110445	0.0385784
cg18412730	ENSG00000169575	VPREB1	0.0110445	0.0385784
cg26811425	ENSG00000261231	LINC02133	0.0110445	0.0385784
cg26970042	ENSG00000109846	CRYAB	0.0110445	0.0385784
cg26970042	ENSG00000150768	DLAT	0.0110445	0.0385784
cg01238435	ENSG00000113555	PCDH12	0.0126302	0.0385784
cg03190018	ENSG00000106617	PRKAG2	0.0126302	0.0385784
cg08824221	ENSG00000176971	FIBIN	0.0126302	0.0385784
cg11877105	ENSG00000152217	SETBP1	0.0126302	0.0385784
cg12930882	ENSG00000285967	NIPBL-DT	0.0126302	0.0385784
cg15083775	ENSG00000167100	SAMD14	0.0126302	0.0385784
cg16115627	ENSG00000106617	PRKAG2	0.0126302	0.0385784
cg22381248	ENSG00000117013	KCNQ4	0.0126302	0.0385784
cg23050394	ENSG00000168938	PPIC	0.0126302	0.0385784
cg01476222	ENSG00000026508	CD44	0.0144091	0.0385784
cg02642565	ENSG00000102858	MGRN1	0.0144091	0.0385784
cg02970735	ENSG00000213145	CRIP1	0.0144091	0.0385784
cg06230206	ENSG00000197798	FAM118B	0.0144091	0.0385784
cg08707963	ENSG00000272695	GAS6-DT	0.0144091	0.0385784
cg10713589	ENSG00000275994	SNORA24	0.0144091	0.0385784
cg10713589	ENSG00000150961	SEC24D	0.0144091	0.0385784
cg11566131	ENSG00000240602	AADACP1	0.0144091	0.0385784
cg11877105	ENSG00000141469	SLC14A1	0.0144091	0.0385784
cg14374994	ENSG00000096968	JAK2	0.0144091	0.0385784
cg21291385	ENSG00000198743	SLC5A3	0.0144091	0.0385784
cg22219450	ENSG00000026508	CD44	0.0144091	0.0385784
cg23190972	ENSG00000124279	FASTKD3	0.0144091	0.0385784
cg27621721	ENSG00000114279	FGF12	0.0144091	0.0385784
cg00487831	ENSG00000237172	B3GNT9	0.0163997	0.0385784
cg02642565	ENSG00000153443	UBALD1	0.0163997	0.0385784
cg04988367	ENSG00000264792	MIR4637	0.0163997	0.0385784
cg08325898	ENSG00000221947	XKR9	0.0163997	0.0385784
cg10603290	ENSG00000264792	MIR4637	0.0163997	0.0385784
cg11346718	ENSG00000153404	PLEKHG4B	0.0163997	0.0385784
cg12930882	ENSG00000248572	EGFLAM-AS2	0.0163997	0.0385784
cg15770575	ENSG00000184983	NDUFA6	0.0163997	0.0385784
cg15770575	ENSG00000172250	SERHL	0.0163997	0.0385784
cg16707227	ENSG00000214842	RAD51AP2	0.0163997	0.0385784
cg18412730	ENSG00000100218	RSPH14	0.0163997	0.0385784
cg19758969	ENSG00000264792	MIR4637	0.0163997	0.0385784
cg22755142	ENSG00000214842	RAD51AP2	0.0163997	0.0385784
cg23840338	ENSG00000183395	PMCH	0.0163997	0.0385784
cg27104604	ENSG00000214842	RAD51AP2	0.0163997	0.0385784
cg00487831	ENSG00000249961	TERB1	0.0186213	0.0400786
cg00503017	ENSG00000108179	PPIF	0.0186213	0.0400786
cg01473155	ENSG00000128709	HOXD9	0.0186213	0.0400786
cg06230206	ENSG00000110074	FOXRED1	0.0186213	0.0400786
cg09795809	ENSG00000109674	NEIL3	0.0186213	0.0400786
cg11393122	ENSG00000109674	NEIL3	0.0186213	0.0400786
cg14193097	ENSG00000119431	HDHD3	0.0186213	0.0400786
cg00221709	ENSG00000277654	AC087633.2	0.021094	0.0400786
cg03190018	ENSG00000133627	ACTR3B	0.021094	0.0400786
cg03582371	ENSG00000173821	AC124319.1	0.021094	0.0400786
cg03764092	ENSG00000122778	KIAA1549	0.021094	0.0400786
cg04258001	ENSG00000277654	AC087633.2	0.021094	0.0400786
cg05374982	ENSG00000142910	TINAGL1	0.021094	0.0400786
cg06919205	ENSG00000140859	KIFC3	0.021094	0.0400786
cg11853830	ENSG00000164291	ARSK	0.021094	0.0400786
cg12314682	ENSG00000173821	AC124319.1	0.021094	0.0400786
cg16115627	ENSG00000133627	ACTR3B	0.021094	0.0400786
cg18798487	ENSG00000174842	GLMN	0.021094	0.0400786
cg21243459	ENSG00000169071	ROR2	0.021094	0.0400786
cg21291385	ENSG00000177692	DNAJC28	0.021094	0.0400786
cg21293562	ENSG00000277654	AC087633.2	0.021094	0.0400786
cg23050394	ENSG00000064692	SNCAIP	0.021094	0.0400786
cg26150514	ENSG00000277654	AC087633.2	0.021094	0.0400786
cg26267430	ENSG00000277654	AC087633.2	0.021094	0.0400786
cg26350977	ENSG00000260941	LINC00622	0.021094	0.0400786
cg05255811	ENSG00000156564	LRFN2	0.0238391	0.0417606
cg05309989	ENSG00000264712	MIR4504	0.0238391	0.0417606
cg07793033	ENSG00000131143	COX4I1	0.0238391	0.0417606
cg09172244	ENSG00000155858	LSM11	0.0238391	0.0417606
cg09832245	ENSG00000131143	COX4I1	0.0238391	0.0417606
cg10333400	ENSG00000103245	CIAO3	0.0238391	0.0417606
cg12620935	ENSG00000152684	PELO	0.0238391	0.0417606
cg13706058	ENSG00000146250	PRSS35	0.0238391	0.0417606
cg16064793	ENSG00000155858	LSM11	0.0238391	0.0417606
cg16223546	ENSG00000155858	LSM11	0.0238391	0.0417606
cg23768816	ENSG00000106211	HSPB1	0.0238391	0.0417606
cg00611227	ENSG00000265429	MIR4782	0.0268784	0.0431101
cg02520816	ENSG00000168140	VASN	0.0268784	0.0431101
cg02642565	ENSG00000168140	VASN	0.0268784	0.0431101
cg04988367	ENSG00000183654	2011-03-01	0.0268784	0.0431101
cg10603290	ENSG00000183654	2011-03-01	0.0268784	0.0431101
cg11877105	ENSG00000167216	KATNAL2	0.0268784	0.0431101
cg15770575	ENSG00000100207	TCF20	0.0268784	0.0431101
cg17352215	ENSG00000182054	IDH2	0.0268784	0.0431101
cg18412730	ENSG00000128266	GNAZ	0.0268784	0.0431101
cg19758969	ENSG00000183654	2011-03-01	0.0268784	0.0431101
cg23840338	ENSG00000111666	CHPT1	0.0268784	0.0431101
cg26788142	ENSG00000255394	C8orf49	0.0268784	0.0431101
cg27243507	ENSG00000114423	CBLB	0.0268784	0.0431101
cg01238435	ENSG00000081791	DELE1	0.0302346	0.0469682
cg01343313	ENSG00000007944	MYLIP	0.0302346	0.0469682
cg05931551	ENSG00000169213	RAB3B	0.0302346	0.0469682
cg12393623	ENSG00000176845	METRNL	0.0302346	0.0469682
cg14563363	ENSG00000141431	ASXL3	0.0302346	0.0469682
cg00487831	ENSG00000172828	CES3	0.0339309	0.0472997
cg04093633	ENSG00000214575	CPEB1	0.0339309	0.0472997
cg07803375	ENSG00000188191	PRKAR1B	0.0339309	0.0472997
cg08396985	ENSG00000151360	ALLC	0.0339309	0.0472997
cg10713589	ENSG00000164096	C4orf3	0.0339309	0.0472997
cg13706058	ENSG00000135318	NT5E	0.0339309	0.0472997
cg14563363	ENSG00000283514	MIR3975	0.0339309	0.0472997
cg14798584	ENSG00000251076	AC104126.1	0.0339309	0.0472997
cg18412730	ENSG00000189269	DRICH1	0.0339309	0.0472997
cg20122518	ENSG00000188191	PRKAR1B	0.0339309	0.0472997
cg21243459	ENSG00000148090	AUH	0.0339309	0.0472997
cg23050394	ENSG00000173926	2003-03-01	0.0339309	0.0472997
cg25837904	ENSG00000121211	MND1	0.0339309	0.0472997
cg25837904	ENSG00000145423	SFRP2	0.0339309	0.0472997
cg26675336	ENSG00000197696	NMB	0.0339309	0.0472997
cg26970042	ENSG00000150782	IL18	0.0339309	0.0472997
cg00658367	ENSG00000138821	SLC39A8	0.0379912	0.0472997
cg00875382	ENSG00000138821	SLC39A8	0.0379912	0.0472997
cg03953232	ENSG00000105928	GSDME	0.0379912	0.0472997
cg04095070	ENSG00000140876	NUDT7	0.0379912	0.0472997
cg06919205	ENSG00000006210	CX3CL1	0.0379912	0.0472997
cg12992443	ENSG00000080845	DLGAP4	0.0379912	0.0472997
cg14736087	ENSG00000164508	HIST1H2AA	0.0379912	0.0472997
cg14818621	ENSG00000108639	SYNGR2	0.0379912	0.0472997
cg17462978	ENSG00000106526	ACTR3C	0.0379912	0.0472997
cg17963548	ENSG00000263828	MIR4439	0.0379912	0.0472997
cg18065195	ENSG00000138395	CDK15	0.0379912	0.0472997
cg19936847	ENSG00000145632	PLK2	0.0379912	0.0472997
cg22381248	ENSG00000066136	NFYC	0.0379912	0.0472997
cg25694790	ENSG00000125844	RRBP1	0.0379912	0.0472997
cg27583740	ENSG00000128609	NDUFA5	0.0379912	0.0472997
cg27621721	ENSG00000188958	UTS2B	0.0379912	0.0472997
cg00353353	ENSG00000146918	NCAPG2	0.0424394	0.0472997
cg01238435	ENSG00000113552	GNPDA1	0.0424394	0.0472997
cg01693328	ENSG00000128590	DNAJB9	0.0424394	0.0472997
cg02520816	ENSG00000126603	GLIS2	0.0424394	0.0472997
cg02642565	ENSG00000126603	GLIS2	0.0424394	0.0472997
cg03327829	ENSG00000103227	LMF1	0.0424394	0.0472997
cg06710672	ENSG00000103227	LMF1	0.0424394	0.0472997
cg06919205	ENSG00000005194	CIAPIN1	0.0424394	0.0472997
cg08399336	ENSG00000142731	PLK4	0.0424394	0.0472997
cg09167413	ENSG00000237187	NR2F1-AS1	0.0424394	0.0472997
cg09172244	ENSG00000113282	CLINT1	0.0424394	0.0472997
cg09354692	ENSG00000243775	OSTCP1	0.0424394	0.0472997
cg10259231	ENSG00000103227	LMF1	0.0424394	0.0472997
cg10333400	ENSG00000103227	LMF1	0.0424394	0.0472997
cg11853830	ENSG00000237187	NR2F1-AS1	0.0424394	0.0472997
cg12620935	ENSG00000016082	ISL1	0.0424394	0.0472997
cg13051700	ENSG00000135218	CD36	0.0424394	0.0472997
cg13444518	ENSG00000125482	TTF1	0.0424394	0.0472997
cg13444518	ENSG00000125485	DDX31	0.0424394	0.0472997
cg14193097	ENSG00000136875	PRPF4	0.0424394	0.0472997
cg14824052	ENSG00000165568	AKR1E2	0.0424394	0.0472997
cg15083775	ENSG00000005882	PDK2	0.0424394	0.0472997
cg16064793	ENSG00000113282	CLINT1	0.0424394	0.0472997
cg16115627	ENSG00000216895	AC009403.1	0.0424394	0.0472997
cg16223546	ENSG00000113282	CLINT1	0.0424394	0.0472997
cg17905188	ENSG00000142731	PLK4	0.0424394	0.0472997
cg21243459	ENSG00000130222	GADD45G	0.0424394	0.0472997
cg22593815	ENSG00000233122	CTAGE7P	0.0424394	0.0472997
cg25034991	ENSG00000233122	CTAGE7P	0.0424394	0.0472997
cg26188212	ENSG00000116574	RHOU	0.0424394	0.0472997
cg00658367	ENSG00000254531	AP001816.1	0.0472997	0.0472997
cg00875382	ENSG00000254531	AP001816.1	0.0472997	0.0472997
cg01693328	ENSG00000091140	DLD	0.0472997	0.0472997
cg01703818	ENSG00000251323	AP003086.1	0.0472997	0.0472997
cg01916088	ENSG00000112599	GUCA1B	0.0472997	0.0472997
cg02452500	ENSG00000133816	MICAL2	0.0472997	0.0472997
cg02520816	ENSG00000103423	DNAJA3	0.0472997	0.0472997
cg02642565	ENSG00000103423	DNAJA3	0.0472997	0.0472997
cg05100432	ENSG00000258735	LINC00637	0.0472997	0.0472997
cg05999324	ENSG00000119913	TECTB	0.0472997	0.0472997
cg07793033	ENSG00000131149	GSE1	0.0472997	0.0472997
cg09832245	ENSG00000131149	GSE1	0.0472997	0.0472997
cg13051700	ENSG00000214415	GNAT3	0.0472997	0.0472997
cg13135047	ENSG00000241127	YAE1	0.0472997	0.0472997
cg13444518	ENSG00000263816	MIR548AW	0.0472997	0.0472997
cg14193097	ENSG00000148229	POLE3	0.0472997	0.0472997
cg14483162	ENSG00000221886	ZBED8	0.0472997	0.0472997
cg14736087	ENSG00000079691	CARMIL1	0.0472997	0.0472997
cg15722533	ENSG00000133816	MICAL2	0.0472997	0.0472997
cg16223546	ENSG00000221886	ZBED8	0.0472997	0.0472997
cg18647570	ENSG00000231256	CFAP97D1	0.0472997	0.0472997
cg21185355	ENSG00000157093	LYZL4	0.0472997	0.0472997
cg23050394	ENSG00000064652	SNX24	0.0472997	0.0472997
cg23840338	ENSG00000111670	GNPTAB	0.0472997	0.0472997
cg26350977	ENSG00000092607	TBX15	0.0472997	0.0472997
cg26788142	ENSG00000215343	ZNF705D	0.0472997	0.0472997

## Sheet: 9 Hyper_Distal Pairs
Supplementary Table S9: CpG probe - gene pairs with high methylation and low gene expression levels
Probe	GeneID	Symbol	P value	FDR
cg07152755	ENSG00000198914	POU3F3	0.00155082	0.00620328
cg07152755	ENSG00000235597	LINC01102	0.00630548	0.00970682
cg07152755	ENSG00000233639	PANTR1	0.00728012	0.00970682
cg07152755	ENSG00000234177	LINC01114	0.0320184	0.0320184

## Sheet: 10 Master TFs
Supplementary Table S10: Summary of significant TFs with motif
motif	Top potential TF family	Top potential TF subfamily	Potential TF family
HXB13_HUMAN.H11MO.0.A	HNF1B	HOXA13	HNF1B;HOXA13;HOXC12;HOXC10;HOXD10;HOXD11;HOXB13;HOXB6;HOXA11;HOXB9;HOXD9
HXD12_HUMAN.H11MO.0.D	HNF1B	HOXA13	HNF1B;HOXA13;HOXC12;HOXC10;HOXD10;HOXD11;HOXB13;HOXB6;HOXA11;HOXB9;HOXD9
HXD9_HUMAN.H11MO.0.D	HNF1B	HOXA13	HNF1B;HOXA13;HOXC12;HOXC10;HOXD10;HOXD11;HOXB13;HOXB6;HOXA11;HOXB9;HOXD9
HXA13_HUMAN.H11MO.0.C	HNF1B	HOXA13	HNF1B;HOXA13;HOXC12;HOXC10;HOXD10;HOXD11;HOXB13;HOXB6;HOXA11;HOXB9;HOXD9
HNF1B_HUMAN.H11MO.1.A	HNF1B	HNF1B	HNF1B;HOXA13;HOXC12;HOXC10;HOXD10;HOXD11;HOXB13;HOXB6;HOXA11;HOXB9;HOXD9
HXC12_HUMAN.H11MO.0.D	HNF1B	HOXA13	HNF1B;HOXA13;HOXC12;HOXC10;HOXD10;HOXD11;HOXB13;HOXB6;HOXA11;HOXB9;HOXD9
PO4F2_HUMAN.H11MO.0.D	HNF1B	NA	HNF1B;HOXA13;HOXC12;HOXC10;HOXD10;HOXD11;HOXB13;HOXB6;HOXA11;HOXB9;HOXD9
HNF1B_HUMAN.H11MO.0.A	HNF1B	HNF1B	HNF1B;HOXA13;HOXC12;HOXC10;HOXD10;HOXD11;HOXB13;HOXB6;HOXA11;HOXB9;HOXD9
HXC13_HUMAN.H11MO.0.D	HNF1B	HOXA13	HNF1B;HOXA13;HOXC12;HOXC10;HOXD10;HOXD11;HOXB13;HOXB6;HOXA11;HOXB9;HOXD9
HXC9_HUMAN.H11MO.0.C	HNF1B	HOXA13	HNF1B;HOXA13;HOXC12;HOXC10;HOXD10;HOXD11;HOXB13;HOXB6;HOXA11;HOXB9;HOXD9
CDX2_HUMAN.H11MO.0.A	HNF1B	NA	HNF1B;HOXA13;HOXC12;HOXC10;HOXD10;HOXD11;HOXB13;HOXB6;HOXA11;HOXB9;HOXD9
BARX1_HUMAN.H11MO.0.D	BARX2	BARX2	BARX2
HXC11_HUMAN.H11MO.0.D	HNF1B	HOXA13	HNF1B;HOXA13;HOXC12;HOXC10;HOXD10;HOXD11;HOXB13;HOXB6;HOXA11;HOXB9;HOXD9
HXC6_HUMAN.H11MO.0.D	HNF1B	HOXB6	HNF1B;HOXA13;HOXC12;HOXC10;HOXD10;HOXD11;HOXB13;HOXB6;HOXA11;HOXB9;HOXD9
LBX2_HUMAN.H11MO.0.D	BARX2	NA	BARX2
PO6F2_HUMAN.H11MO.0.D	HNF1B	NA	HNF1B;HOXA13;HOXC12;HOXC10;HOXD10;HOXD11;HOXB13;HOXB6;HOXA11;HOXB9;HOXD9
AIRE_HUMAN.H11MO.0.C	NA	NA	NA
HXD11_HUMAN.H11MO.0.D	HNF1B	HOXA13	HNF1B;HOXA13;HOXC12;HOXC10;HOXD10;HOXD11;HOXB13;HOXB6;HOXA11;HOXB9;HOXD9
SOX5_HUMAN.H11MO.0.C	NA	NA	NA
HXD3_HUMAN.H11MO.0.D	HNF1B	NA	HNF1B;HOXA13;HOXC12;HOXC10;HOXD10;HOXD11;HOXB13;HOXB6;HOXA11;HOXB9;HOXD9
ZN652_HUMAN.H11MO.0.D	ZIC3	NA	ZIC3;ZSCAN32;ZFP64;PRDM1
CUX2_HUMAN.H11MO.0.D	NA	NA	NA
ARX_HUMAN.H11MO.0.D	NA	NA	NA
MNX1_HUMAN.H11MO.0.D	HNF1B	NA	HNF1B;HOXA13;HOXC12;HOXC10;HOXD10;HOXD11;HOXB13;HOXB6;HOXA11;HOXB9;HOXD9
HXA11_HUMAN.H11MO.0.D	HNF1B	HOXA13	HNF1B;HOXA13;HOXC12;HOXC10;HOXD10;HOXD11;HOXB13;HOXB6;HOXA11;HOXB9;HOXD9
HMX2_HUMAN.H11MO.0.D	BARX2	NA	BARX2
TBP_HUMAN.H11MO.0.A	NA	NA	NA
HNF1A_HUMAN.H11MO.0.C	HNF1B	HNF1B	HNF1B;HOXA13;HOXC12;HOXC10;HOXD10;HOXD11;HOXB13;HOXB6;HOXA11;HOXB9;HOXD9
PAX4_HUMAN.H11MO.0.D	PAX3	NA	PAX3
HXB3_HUMAN.H11MO.0.D	HNF1B	NA	HNF1B;HOXA13;HOXC12;HOXC10;HOXD10;HOXD11;HOXB13;HOXB6;HOXA11;HOXB9;HOXD9
GATA1_HUMAN.H11MO.1.A	NA	NA	NA
STAT6_HUMAN.H11MO.0.B	NA	NA	NA
ZN418_HUMAN.H11MO.1.D	ZNF423	NA	ZNF423;ZNF516
NOTO_HUMAN.H11MO.0.D	BARX2	NA	BARX2
MEIS1_HUMAN.H11MO.0.A	NA	NA	NA
ZN250_HUMAN.H11MO.0.C	ZIC3	ZFP64	ZIC3;ZFP64;PRDM1
HXA9_HUMAN.H11MO.0.B	HNF1B	HOXA13	HNF1B;HOXA13;HOXC12;HOXC10;HOXD10;HOXD11;HOXB13;HOXB6;HOXA11;HOXB9;HOXD9
CPEB1_HUMAN.H11MO.0.D	NA	NA	NA
